# Supplementary material for: Cardiovascular/anti‐inflammatory drugs repurposed for treating or preventing cancer: A systematic review and meta‐analysis of randomized trials
Source: Cancer Med. 2024 Mar 16;13(5):e7049. doi: 10.1002/cam4.7049 (PMC10943275; doi:10.1002/cam4.7049)
Supplement: Supplementary file 1 — Data S1: [file CAM4-13-e7049-s001.xlsx]

## Sheet: included trials
Trial Name	Drug	drug_r	drug_r2	Control Arm	Primary Endpoint	Disease	tumor	Stage	stage_r	Prior Treatment	Concurrent Treatment	total_num	int_num	cont_num	Outcome	HR	LCI	UCI	outcome_r	harmful	os_include	pfs_include	dfs_include	response_include	os_per_include	pfs_per_include	recurrence_include	rr_int	rr_i_lci	rr_i_uci	rr_cont	rr_c_lci	rr_c_uci	se_int	se_cont	resp_i_num	resp_c_num	resp_i_tot	resp_c_tot	primary	benefit	Citation	abstract	setting	setting_r	year_pub	Author	phase	NCT
ABC	Aspirin (300 mg daily)	aspirin	NSAID	Placebo	Invasive disease free survival	HER2-negative breast cancer	Breast	High risk disease	Adjuvant	Resection	None	3021	1511	1510	No reduction in DFS (HR 1.25, 95% CI 0.94-1.65, p = 0.126)	1.27	0.94	1.65	DFS	0			1																	1	N	https://ascopubs.org/doi/abs/10.1200/JCO.2022.40.36_suppl.360922#:~:text=Multiple%20epidemiologic%20studies%20have%20reported,metastatic%20cancer%20among%20aspirin%20users.	y	adjuvant	Adjuvant	2022	Chen, 2022	III	NCT0292724
PRO-STAT	Atorvastatin (20 mg daily) for 1 year	atorvastatin	Statin	Placebo	1-year biochemical recurrence rate	Prostate cancer	Prostate	High risk disease	Adjuvant	Radical prostatectomy	None	364	183	181	No difference in biochemical recurrence (HR 1.00, 95% CI 0.71-1.41)	0.96	0.58	1.6	DFS	0			1				1													1	N	https://aacrjournals.org/clincancerres/article-abstract/27/18/5004/671649/Adjuvant-Low-dose-Statin-Use-after-Radical	n	adjuvant	Adjuvant	2021	Jeong, 2021	II	NCT01759836
NRG-LU001	Metformin	metformin	Metformin	Chemoradiation alone	1-year progression-free survival	NSCLC	NSCLC	Stage III	Metastatic	None	Chemoradiation	170	86	81	No difference in 1 year PFS rates (HR 1.15, 95% CI 0.771.73, p =0.24)	1.15	0.77	1.73	PFS	0		1																		1	N	https://jamanetwork.com/journals/jamaoncology/article-abstract/2782111	n	first line - metastatic	First	2021	Skinner, 2021	II	NCT02186847
		metformin	Metformin				NSCLC					170	86	81		1.03	0.64	1.68	OS	0	1																			2	N		n	first line - metastatic		2021	Skinner, 2021	II
OCOG-ALMERA	Metformin (2000 mg daily)	metformin	Metformin	Chemotherapy alone	Failure event (locoregional progression, distant metastasis, death)	NSCLC	NSCLC	Stage III	Metastatic	Chemoradiation (followed by consolidation chemo)	Chemotherapy	54	28	26	Worse treatment efficacy with metformin (treatment failure in 69.2% of metformin patients versus 42.9% of control patients, p = 0.05)	3.8	1.49	9.73	OS	1	1													0	0	0	0			1	N	https://jamanetwork.com/journals/jamaoncology/article-abstract/2782110?widget=personalizedcontent&previousarticle=2792811	n	first line - locally advanced	First	2021	Tsakiridis, 2021	II	NCT02115464
		metformin	Metformin				NSCLC					54	28	26		2.42	1.14	5.1	PFS	1		1																		2	N						Tsakiridis, 2021
LUNGSTAR	Pravastatin (40 mg daily)	pravastatin	Statin	Placebo	Overall survival	Small cell lung cancer	SCLC	Limited or extensive stage	Local	None	Chemotherapy	846	422	424	No difference in OS (HR 1.02, 95% CI 0.89-1.18, p=0.76)	1.02	0.89	1.18	OS	0	1							10.6			10.7					44.732	45.368			1	N	https://www.ncbi.nlm.nih.gov/pmc/articles/PMC5455702/	n	first line - locally advanced and metastatic	First	2017	Seckl, 2017	III	NCT0043349
CALGB/SWOG 80702	Celecoxib (400 mg daily) for 3 years	celecoxib	NSAID	Placebo	Disease free survival	Colon cancer	CRC	Stage III	Adjuvant	Resection	Adjuvant FOLFOX	2524	1263	1261	No difference in DFS (HR 0.89, 95% CI 0.76-1.03, p =0.12)	0.89	0.76	1.03	DFS	0			1																	1	N	https://www.ncbi.nlm.nih.gov/pmc/articles/PMC8025124/	n	adjuvant	Adjuvant	2021	Meyerhardt, 2021	III	NCT01150045
		celecoxib	NSAID				CRC					2524	1263	1261		0.86	0.72	1.04	OS	0	1							84.3	82.2	86.5	81.6	79.4	83.9	55.1096	57.6728	1064.71	1028.98			2	N					2021	Meyerhardt, 2021
PRODIGE-11	Pravastatin	pravastatin	Statin	Sorafenib alone	Overall survival	Hepatocellular carcinoma	HCC	Advanced, Child-Pugh A	Metastatic	None	Sorafenib	312	135	134	No difference in median OS (HR 1.00, p = 0.975)	1	0.79	1.28	OS	0	1				1			9.5	7.1	14.1	9.1	6.4	11.8	31.542	24.3324	12.825	12.194			1	N	https://www.journal-of-hepatology.eu/article/S0168-8278(19)30289-2/fulltext	n	first line - advanced/metastatic	First	2019	Jouve, 2019	III	NCT01075555
		pravastatin	Statin				HCC					312	135	134		1	0.8	1.25	PFS	0		1				1		5	3.4	6	4.4	3.3	5.6	11.7156	10.3638	6.75	5.896			2	N						Jouve, 2019
	Pravastatin (40 mg daily)	pravastatin	Statin	Placebo	Time to progression (TTP)	Pancreatic cancer	Pancreatic	Advanced	Metastatic		Gemcitabine	114	58	56	No difference in TTP (2.4 months with pravastatin versus 3.6 months with placebo, p =0.903)				OS	0					1			6.6	4.5	8.7	8.9	5.3	12.4	11.4397	19.3386	3.828	4.984			1	N	https://link.springer.com/article/10.1007/s00280-013-2328-1	n	Locally advanced/metastatic - unclear which line	First	2014	Hong, 2014	II	NCT00944463
		pravastatin	Statin				Pancreatic					114	58	56					TTP									2.4	0.7	4.1	3.6	3.1	4.1	9.26073	2.72374	1.392	2.016			2	N						Hong, 2014
PRODIGE-21	Pravastatin	pravastatin	Statin	Arm A: Sorafenib, Arm B: Pravastatin, Arm C: Sorafenib + Pravstatin, Arm D: best supportive care	Time to progression (TTP)	Hepatocellular carcinoma	HCC	Child-Pugh B cirrhosis	Metastatic		4 arms (see control arm note)	157	40	41	No difference with sorafenib or pravastatin				PFS	0						1		3.4	2	4.4	3.3	1.9	4.8	7.67141	9.26962	1.36	1.353			1	N	https://pubmed.ncbi.nlm.nih.gov/33420951/	n	Locally advanced/metastatic - unclear which line	Any	2021	Blanc, 2021	II	NCT01357486
		pravastatin	Statin				HCC					157	40	41					OS	0					1			4	3.2	5.5	3.8	2.4	6.5	7.35176	13.1053	1.6	1.558			2	N						Blanc, 2021
	Simvastatin (80 mg daily)	simvastatin	Statin	WBRT alone	Radiological response at 4 weeks. Secondary endpoint survival	Brain metastasis	Brain metastasis	Stage IV	Metastatic		WBRT	50	25	25	No difference in response rates (60% versus 78.6%, p = 0.427) or 1 year OS rate (12% versus 8%, p = 0.880)				OS	0					1			3	2.46	3.54	3.4	0.69	6.01	1.94815	9.59645	0.75	0.85			1	N	https://www.ncbi.nlm.nih.gov/pmc/articles/PMC7838650/	n	metastatic	Any	2016	El-Hamamsy, 2016	II
		simvastatin	Statin				Brain metastasis					50	25	25					PFS	0						1		1.47	0.91	2.02	1.6	0.68	2.52	2.00227	3.31907	0.3675	0.4			2	N						El-Hamamsy, 2016
		simvastatin	Statin				Brain metastasis					50	25	25					response					1				60			78.6					9	11	15	14	2	N						El-Hamamsy, 2016
	Simvastatin (40 mg daily)	simvastatin	Statin	Afatinib alone	Response rate	NSCLC	NSCLC	Advanced	Metastatic	One or two chemotherapy regimens	Afatinib	68	36	32	No difference in response rates (5.7% with simvastatin versus 9.4% with afatinib alone, p = 0.440) and no difference in OS (10.0 motnhs versus 7.0 months, p =0.930)	1.03	0.58	1.8	OS	0	1				1			10	6.4	13.8	7	6.1	7.9	15.5668	3.78653	3.6	2.24			1	N	https://www.ncbi.nlm.nih.gov/pmc/articles/PMC5654166/	n	2nd or 3rd line - metastatic	Subsequent	2017	Lee, 2017	II	NCT01156545
		simvastatin	Statin				NSCLC					68	36	32		1.38	0.84	2.29	PFS	0		1				1		1	0.5	1.4	3.6	3	4.1	1.89326	2.31399	0.36	1.152			2	N						Lee, 2017
		simvastatin	Statin				NSCLC					68	36	32					response					1				5.7	0.7	19.2	9.4	2	25	38.9171	48.3834	2.052	3.008	36	32	2	N						Lee, 2017
	Simvastatin (40 mg daily)	simvastatin	Statin	Gefitinib alone	Response rate	NSCLC	NSCLC	Advanced	Metastatic	One platinum-based chemotherapy	Gefitinib	106	52	54	No difference in response rates (38.5% with simvastatin versus 31.5% with gefitinib alone, HR 0.891, 95% CI 0.604-1.315, p = 0.549). No difference in OS (HR 0.876, 95% CI 0.567-1.354, p = 0.491)	0.876	0.567	1.354	OS	0	1				1			13.6	7.1	20.1	2	7.8	16.2	34.1437	22.0621					1	N	https://aacrjournals.org/clincancerres/article/17/6/1553/12227/A-Randomized-Phase-II-Study-of-Gefitinib-Plus	n	2nd line - locally advanced/metastatic	Subsequent	2011	Han, 2011	II
		simvastatin	Statin				NSCLC					106	52	54					response					1				38.5	25.3	51.7	31.5	19.1	43.9	69.3379	65.1356	20.02	17.01	52	54	2	N						Han, 2011
	Simvastatin (40 mg daily)	simvastatin	Statin	Placebo	Progression free survival	Gastric or GEJ cancer	Gastric	Advanced	Metastatic		Chemotherapy (capectabine 1000 mg/m2 twice daily for 14 days and cisplatin 80 mg/m2 on D1 every 3 weeks)	244	120	124	No difference in PFS (HR 0.930, 95% CI 0.684-1.264, p = 0.642)	0.93	0.684	1.264	PFS	0		1				1		5.2	4.3	6.1	4.6	3.5	5.7	7.17268	8.76661					1	N	https://www.ejcancer.com/article/S0959-8049(14)00884-3/fulltext	n	first line - advanced/metastatic	First	2014	Kim, 2014	III	NCT01099085
		simvastatin	Statin				Gastric					244	120	124		0.966	0.722	1.293	OS	0	1				1			11.6	9.2	13.9	11.5	9.9	13.1	18.7287	12.7514					2	N						Kim, 2014
		simvastatin	Statin				Gastric					244	120	124					response					1				27.5	19.7	36.4	29	21.2	37.8	66.5465	66.148	33	35.96	120	124	2	N						Kim, 2014
	Simvastatin (40 mg daily)	simvastatin	Statin	Placebo	Progression free survival	Colorectal cancer	CRC	Advanced	Metastatic	One oxaliplatin-containing chemotherapy regimen	XELIRI/FOLFIRI	269	134	135	No difference in PFS (5.9 months in simvastatin group versus 7.0 months in chemotherapy alone, p = 0.937)	1.026	0.77	1.37	PFS	0		1				1		5.9	1.5	7.3	7	5.4	8.6	24.2671	13.3888					1	N	https://www.ncbi.nlm.nih.gov/pmc/articles/PMC4815882/	n	2nd line or later - metastatic	Subsequent	2015	Lim, 2015	III	NCT01238094
		simvastatin	Statin				CRC					269	134	135					OS	0					1			15.3	12.1	18.5	19.2	16.8	21.6	26.7775	20.0831					2	N						Lim, 2015
		simvastatin	Statin				CRC					269	134	135					response					1				11.9			11.8					15.946	15.93	134	135	2	N						Lim, 2015
MYME	Metformin (2000 mg daily)	metformin	Metformin	Chemotherapy alone	Progression free survival	Breast cancer	Breast	Metastatic	Metastatic		Chemotherapy (liposomal doxorubicin 60 mg/m2 and cyclophosphamide 600 mg/m2 x 8 cycles every 3 weeks)	122	57	65	No difference in PFS (9.4 months with metformin versus 9.9 months with chemotherapy alone, p = 0.651)	1.09	0.75	1.58	PFS	0		1				1		9.4	7.8	10.4	9.9	7.4	11.5	7.326	11.5525					1	N	https://link.springer.com/article/10.1007/s10549-018-05070-2	n	first line - metastatic	First	2019	Nanni, 2019	II	NCT01885013
		metformin	Metformin				Breast					122	57	65		0.81	0.5	1.3	OS	0	1				1			34.4	19.3	37.2	26.8	19.4	37.9	50.4367	52.1273					2	N						Nanni, 2019
		metformin	Metformin				Breast					122	57	65					response					1				48	32	63.5	49	34.1	63.9	88.7574	83.9673	22	21	46	43	2	N						Nanni, 2019
	Metformin (500 mg daily)	metformin	Metformin	Chemotherapy alone	Response rate and overall survival	NSCLC	NSCLC	Stage IV	Metastatic	None	Chemotherapy (gemcitabine/cisplatin)	30	15	15	No statistically significant difference in response rate (46.7% versus 13.3%, p = 0.109) and median OS (12 months versus 6.5 months, p =0.119)	1.68	0.79	3.55	OS	0	1							12			6.5									1	N	http://journal.waocp.org/?sid=Entrez:PubMed&id=pmid:26434885&key=2015.16.15.6621	n	first line - metastatic	First	2015	Sayed, 2015	pilot
		metformin	Metformin				NSCLC					30	15	15		1.2	0.63	2.31	PFS	0		1						5.5			5									2	N						Sayed, 2015
		metformin	Metformin				NSCLC					30	15	15					response					1				46.7			13.3					7.005	1.995	15	15	2	N						Sayed, 2015
	Metformin (850 mg twice daily)	metformin	Metformin	Placebo twice daily	Progression free survival	Breast cancer	Breast	Metastatic	Metastatic	1st to 4th line of treatment	Chemotherapy	40	22	18	No difference in response rate, PFS (HR 1.2, 95% 0.63-2.31) or OS (HR 1.68, 95% CI 0.79-3.55)	1.68	0.79	3.55	OS	0	1							17			24									1	N	https://linkinghub.elsevier.com/retrieve/pii/S0960-9776(19)30548-X	n	1st to 4th line - metastatic	Any	2019	Pimentel, 2019	II	NCT01310231
		metformin	Metformin				Breast					40	22	18		1.2	0.63	2.31	PFS	0		1						3			2.5									2	N						Pimentel, 2019
	Metformin (500 mg daily 1st week and up to 1000 mg twice daily in 2nd week)	metformin	Metformin	Placebo twice daily	Overall survial at 6 months	Pancreatic cancer	Pancreatic	Advanced	Metastatic		Chemotherapy (gemcitabine 1000 mg/m2 D1 + D8 + D15 every 4 weeks and oral erlotinib 100 mg once daily)	121	60	61	No difference in OS (HR 1.056, 95% CI 0.72-1.55, p = 0.78)	1.056	0.72	1.55	OS	0	1				1			6.8	5.1	8.5	7.6	6.1	9.1	9.54082	8.41837					1	N	https://www.thelancet.com/journals/lanonc/article/PIIS1470-2045(15)00027-3/fulltext	n	Metastatic - unclear which line	First	2015	Kordes, 2015	II	NCT01210911
		metformin	Metformin				Pancreatic					121	60	61		1.18	0.77	1.82	PFS	0		1				1		4.1	1.8	6.5	5.4	5	5.8	13.1888	2.2449					2	N						Kordes, 2015
	Metformin	metformin	Metformin	Chemotherapy alone	Progression free survival and disease free survival	Epithelial ovarian cancer	Ovarian	Advanced	Metastatic	None	Chemotherapy (pacitaxel plus carboplatin)	44	20	24	No difference in PFS (23 months versus 21 months, p = 0.68) and DFS (29 months versus 26 months, p =0.61)				DFS	0								29			26									1	N	https://link.springer.com/article/10.1007/s00280-019-03963-7	n	first line - unclear if locally advanced versus metastatic	First	2019	Zheng, 2019	pilot	ChiCTR-IOR-17011859
		metformin	Metformin				Ovarian					44	20	24					PFS	0								23			21									2	N						Zheng, 2019
	Metformin (2000 mg daily)	metformin	Metformin	Chemoradiation alone	Progression free survival at 6 months	Pancreatic cancer	Pancreatic	Advanced	Metastatic		Chemotherapy (cisplatin, epirubicin, capecitabine and gemcitabine)	60	31	29	No difference in PFS-6 (52% versus 42% with metformin, p = 0.61)	0.728	0.43	1.22	PFS	0		1				1		4.9	3.1	6.6	6.1	3.3	8.8	6.91604	10.8681					1	N	https://aacrjournals.org/clincancerres/article/22/5/1076/79874/Ir-relevance-of-Metformin-Treatment-in-Patients	n	first line - metastatic	First	2016	Reni, 2016	II	NCT01167738
		metformin	Metformin				Pancreatic					60	31	29		0.92	0.54	1.56	OS	0	1				1			6.8	4.1	9.5	10.4	9.1	11.7	10.6705	5.13763					2	N						Reni, 2016
	Metformin (1000 mg twice daily)	metformin	Metformin	Chemotherapy alone	Survival	NSCLC	NSCLC	Stage IIIB/IV	Metastatic	None	Chemotherapy (gemcitabine 1000 mg/m2 D1 + D8 and carboplatin AUC 5 on D1) once every 3 weeks for 6 cycles	164	79	83	No difference in risk of progression and death (HR 1.01, 95% CI 0.7-1.42, p = 0.935)	1.01	0.72	1.42	PFS	0		1																		1	N	https://www.lungcancerjournal.info/article/S0169-5002(20)30686-3/fulltext	n	Locally advanced/metastatic - unclear which line	First	2021	Lee, 2021	II	CRiS number KCT0005210
		metformin	Metformin				NSCLC					164	79	83		0.95	0.67	1.34	OS	0	1																			2	N						Lee, 2021
MANSMED	Metformin	metformin	Metformin	Standard of care alone	Castrate-resistant prostate cancer free survival	Prostate cancer	Prostate	High risk locally advanced or metastatic	Metastatic		Standard of care	124	62	62	No significant difference in OS (p = 0.1)				OS	0								0.91			0.72									1	N	https://www.sciencedirect.com/science/article/abs/pii/S1078143921002283?via%3Dihub	y	first line - locally advanced/metastatic	First	2021	Alghandour, 2021	II	NCT03137186
	Celecoxib (200 mg twice daily)	celecoxib	NSAID	Placebo twice daily	Time to recurrence	Bladder cancer	Bladder	Non-muscle invasive	Metastatic	TURBT and adjuvant BCG	None	146	76	70	No statistically significant prolongation of TTR (p = 0.17)	0.64	0.38	1.17	DFS	0			1				1													1	N	https://www.ncbi.nlm.nih.gov/pmc/articles/PMC4028708/	n	second line - BCG refractory	Subsequent	2011	Sabichi, 2011	II
	Celecoxib (400 mg twice daily)	celecoxib	NSAID	Chemotherapy alone	Median overall survival	NSCLC	NSCLC		Metastatic	1 prior chemotherapy regimen	Chemotherapy (irinotecan 60 mg/m2 and docetaxel 35 mg/m2 or irinotecan 100 mg/m2 and gemcitabine 1000 mg/m2)	133	67	66	No difference in overall survival (6.31 months with celecoxib versus 8.99 months with chemotherapy alone)				OS	0					1			6.31	4.53	8.57	8.99	6.6	11.14	11.8856	13.3566					1	N	https://ascopubs.org/doi/10.1200/JCO.2006.07.4773?url_ver=Z39.88-2003&rfr_id=ori:rid:crossref.org&rfr_dat=cr_pub%20%200pubmed	n	second line - locally advanced/metastatic	Subsequent	2006	Lilenbaum, 2006	II
		celecoxib	NSAID				NSCLC					133	67	66					PFS	0						1		1.81	1.51	2.86	2.09	1.38	2.66	3.97167	3.76573					2	N						Lilenbaum, 2006
CALGB 30801	Celecoxib (400 mg twice daily)	celecoxib	NSAID	Placebo	Progression free survival	NSCLC	NSCLC	Stage IIIB/IV	Metastatic			312	158	154	No difference in PFS (HR 1.046); study halted early	1.076	0.853	1.367	PFS	0		1				1		5.16	4.4	5.78	5.26	4.4	6.08	6.21828	7.57008					1	N	https://www.ncbi.nlm.nih.gov/pmc/articles/PMC5493050/	n	first line - metastatic	First	2017	Edelman, 2017	III	NCT01041781
CRUK/07/004	Celecoxib (200 mg twice daily) for 2 years	celecoxib	NSAID	Placebo twice daily	Time to disease recurrence	Bladder cancer	Bladder	Non-muscle invasive	Adjuvant		Mitomycin or BCG	472	236	236	No difference in recurrence for high-risk (HR 0.77, 0.51-1.15, p=02) or intermediate risk (HR 0.53, 0.30-0.94, p=0.04)	0.82	0.6	1.12	DFS	0			1				1													1	N	https://www.sciencedirect.com/science/article/abs/pii/S0302283818306833?via%3Dihub	n	adjuvant	Adjuvant	2019	Kelly, 2019	III
		celecoxib	NSAID				Bladder					472	236	236		1.21	0.68	2.15	OS	0	1																			2	N						Kelly, 2019
		celecoxib	NSAID				Bladder					472	236	236		1.08	0.56	2.07	TTP	0																				2	N						Kelly, 2019
	Celecoxib (200 mg twice daily)	celecoxib	NSAID	Chemoradiation alone	Overall survival	NSCLC	NSCLC	Stage III	Local	None	Chemoradiation	96	45	51	No difference in overall survival (32.8 months with celecoxib versus 35.5 with Chemo-XRT alone, p =0.88)				OS	0					1			32.8	17	48.5	35.5	25.8	45.2	78.7336	48.4899					1	N	https://jamanetwork.com/journals/jamanetworkopen/fullarticle/2757632	n	first line - stage III (locally advanced)	First	2019	Bi, 2019	II	NCT01503385
		celecoxib	NSAID				NSCLC					96	45	51					PFS	0						1		17	9.9	24.1	16	10.9	21	35.4926	25.2447					2	N						Bi, 2019
		celecoxib	NSAID				NSCLC					96	45	51					response					1				82.2			80.4					36.99	41.004	48	52	2	N						Bi, 2019
	Celecoxib	celecoxib	NSAID	Placebo		NSCLC	NSCLC	II/III	Local		Concurrent radiation	41	21	20	No difference in endpoints; halted early	0.62	0.27	1.44	OS	0	1																			1	N	https://www.thegreenjournal.com/article/S0167-8140(07)00193-4/fulltext	n	First line - locally advanced (stages II-III)	First	2007	De Ruysscher, 2007	II
		celecoxib	NSAID				NSCLC					41	21	20					response					1				46.7			46.2					7	6	15	13	2	N						De Ruysscher, 2007
DoCaCel	Celecoxib (400 mg twice daily)	celecoxib	NSAID	Chemotherapy alone	Progression free survival and overall survival	Ovarian cancer	Ovarian	IIIC/IV	Metastatic	None	Chemotherapy (docetaxel and carboplatin)	202	97	99	No differences in PFS (HR 1.28, 0.90-1.81, p = 0.164) or OS				OS	0					1			34.3	27.7	42.9	34.7	26.2	49.5	55.1104	84.4784					1	N	https://www.annalsofoncology.org/article/S0923-7534(19)37509-X/fulltext#secst0085	n	First line - stages IC to IV	First	2012	Reyners, 2012	II
		celecoxib	NSAID				Ovarian					202	97	99		1.28	0.9	1.81	PFS	0		1				1		14.3	11.5	18.3	14.3	12	18.9	24.6546	25.0172					2	N						Reyners, 2012
	Celecoxib (400 mg twice daily)	celecoxib	NSAID	Placebo	Overall survival	NSCLC	NSCLC	IIIB/IV	Metastatic		Chemotherapy	316	158	158	No differences in OS	1	0.79	1.26	OS	0	1				1			8.9	7.3	10.9	7.9	7.2	10	16.3253	12.6974					1	N	https://www.ejcancer.com/article/S0959-8049(11)00249-8/fulltext	n	first line - locally advanced/metastatic	First	2011	Koch, 2011	III	NCT00300729
		celecoxib	NSAID				NSCLC					316	158	158		1.01	0.77	1.33	PFS	0		1						6.1			6.5									2	N						Koch, 2011
		celecoxib	NSAID				NSCLC					316	158	158					response					1				36			31					56.88	48.98	158	158	2	N						Koch, 2011
	Celecoxib (200 mg twice daily)	celecoxib	NSAID	Chemotherapy alone	Progression free survival	Gastric cancer	Gastric		Adjuvant	Radical gastrectomy	Adjuvant chemotherapy (5-FU, capecitabine or tegafur) plus oxaliplatin for 6 months	240	117	113	No difference in 3 year OS (HR 0.77, 0.52-1.15, p =0.67)	0.77	0.52	1.15	OS	0	1																			1	N	https://www.ncbi.nlm.nih.gov/pmc/articles/PMC5758123/	n	adjuvant	Adjuvant	2017	Gou, 2017	NI
		celecoxib	NSAID				Gastric					240	117	113		0.73	0.48	1.09	DFS	0			1																	2	N						Gou, 2017
VICTOR	Rofecoxib (20 mg daily)	rofecoxib	NSAID	Placebo	Overall survival	Colorectal cancer	CRC	II/III	Adjuvant	Surgery and adjuvant therapy	None	2434	1167	1160	No difference in OS (HR 0.89, 0.76-1.04, p=.15)	0.97	0.81	1.16	OS	0	1																			1	N	https://ascopubs.org/doi/10.1200/JCO.2010.29.6244?url_ver=Z39.88-2003&rfr_id=ori:rid:crossref.org&rfr_dat=cr_pub%20%200pubmed	n	adjuvant	Adjuvant	2010	Midgley, 2010	III
		rofecoxib	NSAID				CRC					2434	1167	1160		0.89	0.76	1.04	DFS	0			1				1													2	N						Midgley, 2010
	Apricoxib (400 mg daily)	apricoxib	NSAID	Placebo	Time to progression (TTP)	NSCLC	NSCLC	IIIB/IV	Metastatic	Platinum-based chemotherapy	Erlotinib	120	78	42	No difference in TTP (1.8 months with aprixocib versus 2.1 months with placebo; HR 1.0, p = 0.438)	1		1.4	TTP																					1	N	https://www.ncbi.nlm.nih.gov/pmc/articles/PMC4271824/	n	2nd line - locally advanced/metastatic	Subsequent	2014	Gitlitz, 2014	II
		apricoxib	NSAID				NSCLC					120	78	42		0.9		1.4	OS	0	1																			2	N						Gitlitz, 2014
	Pravastatin (40 mg daily)	pravastatin	Statin	Control	Death from progression	Hepatocellular carcinoma	HCC	Advanced	Metastatic	TACE followed by oral 5-FU 200 mg/day for 2 months	None	83	41	42	Improvement in survival 18 months in pravastatin group versus 9 months in control, p = 0.006)	0.42	0.2	0.83	OS	0	1							18			9									1	Y	https://www.ncbi.nlm.nih.gov/pmc/articles/PMC2363838/	n	metastatic	Subsequent	2001	Kawata, 2001	NI
	Metformin	metformin	Metformin	Chemotherapy alone	1 year progression free survival	NSCLC	NSCLC	Advanced/metastatic	Metastatic	None	Chemotherapy (platinum-based doublet)	25	18	7	halted early; 1 year PFS in 18 patients (metformin arm) was 47% (exceeded historical control of 15%)				PFS	0						1		9.6	7.3		6.7	4.4								1	Y	https://www.ncbi.nlm.nih.gov/pmc/articles/PMC6058336/	n	first line - locally advanced/metastatic	First	2018	Marrone, 2018	II	NCT01578551
		metformin	Metformin				NSCLC					25	18	7					response					1				56	31	78	33	6	76	59.949	89.2857	10.08	2.31	19	6	2	N						Marrone, 2018
	Pravastatin (40 mg daily)	pravastatin	Statin	Control	6 month PFS	gastric	Gastric	advanced	Metastatic	none	epirubicin, cisplatin and capecitabine	30	14	15	RR was 7/15 (46.7%) and 5/15 (33.3%), median PFS was 5 and 6 months and median OS was 6 and 8 month				PFS	0						1		6	3.39	8.61	5	3.83	6.17	7.29365	3.26957					1	N	https://pubmed.ncbi.nlm.nih.gov/20727735/	n	metastatic	First	2010	Konings, 2010	II
	Pravastatin (40 mg daily)	pravastatin	Statin	Control	6 month PFS	gastric	Gastric	advanced		none		30	15	15					response	0				1				33.3			46.7					5	7.005	15	15	2	N	https://pubmed.ncbi.nlm.nih.gov/20727735/	n	metastatic		2010	Konings, 2010	II
		pravastatin	Statin				Gastric					30	14	15					OS	0					1			8	3.02	12.98	6	4.93	7.08	13.9166	3.00409					2	N						Konings, 2010
METEOR	metformin (2000 mg/day)	metformin	Metformin	placebo	clinical response	Breast cancer	Breast	II/II (non metastatic)	Local	None	letrozole	153	72	75	Overall clinical response rate was 61.4% (94/153) by caliper and did not reach statistical significance between metformin versus placebo groups (66.7% versus 56.4%, p = 0.193).				response					1				66.7			56.4					48.024	42.3	72	75	1	N	https://ascopubs.org/doi/abs/10.1200/JCO.2019.37.15_suppl.576	y	neoadjuvanat	Neoadjuvant	2019	Kim, 2019	II	NCT01589367
TAXOMET	MET 850 mg BID	metformin	Metformin	placebo	rostate-Specific Antigen (PSA) response ≥50% from baseline was the primary end point. Secondary end points included objective response rate (ORR), progression-free survival (PFS), overall survival (OS), toxicity and quality of life (QoL)	Prostate cancer	Prostate	Metastatic	Metastatic			99	50	49		1	0.69	1.6	PFS	0		1				1		7.8	5.1	9.6	6	4.8	9.1	11.422	10.9144					1	N	https://pubmed.ncbi.nlm.nih.gov/34629300/	n	metastatic	First	2021	Martin, 2021	II	NCT01796028
TAXOMET	MET 850 mg BID	metformin	Metformin				Prostate					99	50	49		1	0.68	1.6	OS	0	1				1			27	19	35	20	16	37	40.6117	53.3029					2	N	https://pubmed.ncbi.nlm.nih.gov/34629300/	n	metastatic		2021	Martin, 2021	II
TAXOMET	MET 850 mg BID	metformin	Metformin				Prostate					99	50	49					response					1				28			24					12.04	10.8	43	45	2	N	https://pubmed.ncbi.nlm.nih.gov/34629300/	n	metastatic		2021	Martin, 2021	II
	Metformin (500 mg daily)	metformin	Metformin		progression-free survival (PFS) rate at 1 year and secondary endpoints included overall survival (OS), PFS, objective response rate (ORR), and safety	NSCLC	NSCLC	III/IV	Metastatic	none	gefitinib	224	112	111	mPFS was 10.3 months (95% CI, 8.4–13.0) in the patients receiving metformin versus 11.4 months (95% CI, 10.0–12.2) in the patients given placebo (HR, 1.04; 95% CI, 0.75–1.45; log-rank P = 0.8087; Fig. 2A). Likewise, no significant difference in mOS was detected between the metformin group (22.0 months; 95% CI, 19.0–31.5) and the placebo group (27.5 months, 95% CI 22.8–31.5; HR 1.15; 95% CI 0.79–1…	1.04	0.75	1.45	PFS	0		1				1		10.3	8.4	13	11.4	10	12.2	17.5629	8.39964					1	N	https://pubmed.ncbi.nlm.nih.gov/31413010/	n	advanced	First	2019	Li, 2019	II	NCT01864681
	Metformin (500 mg daily)	metformin	Metformin		progression-free survival (PFS) rate at 1 year and secondary endpoints included overall survival (OS), PFS, objective response rate (ORR), and safety	NSCLC	NSCLC	III/IV				224	112	111		1.15	0.79	1.68	OS	0	1				1			22	19	31.5	27.5	22.8	31.5	47.7252	33.2168					2	N	https://pubmed.ncbi.nlm.nih.gov/31413010/	n	advanced		2019	Li, 2019	II	NCT01864681
	Metformin (500 mg daily)	metformin	Metformin		progression-free survival (PFS) rate at 1 year and secondary endpoints included overall survival (OS), PFS, objective response rate (ORR), and safety	NSCLC	NSCLC	III/IV				224	112	111					response					1				66			66.7					64	70	97	105	2	N	https://pubmed.ncbi.nlm.nih.gov/31413010/	n	advanced		2019	Li, 2019	II	NCT01864681
	500 mg twice daily	metformin	Metformin	placebo		Hepatocellular carcinoma	HCC	advanced	Metastatic	none	Sorafenib	80	40	40	Treatment with (arm A) was associated with overall response rate (ORR) 52.5% compared with 55% in (arm B) (p = 0.5); mean OS of 10.775 ± 0.855 (95% CI 9.1–12.4) and 12.2 ± 0.96 (95% CI 10.3–14.103) for arm A and arm B, respectively (p = 0.6				response					1				52.5			55					21	22	40	40	1	N	https://link.springer.com/article/10.1007/s12029-020-00389-w	n	advanced - unclear line	First	2020	Shorbagy, 2020	II	NI
		metformin	Metformin				HCC					80	40	40					TTP	0								8.7	6.9	10.3	8.2	7.4	8.9	7.75779	3.42255					2	N						Shorbagy, 2020
		metformin	Metformin				HCC					80	40	40					OS	0					1			10.775	9.1	12.4	12.205	10.3	14.103	7.52962	8.67731					2	N						Shorbagy, 2020
MA.32	850 mg of oral metformin twice a day	metformin	Metformin	placebo	invasive disease-free survival	Breast cancer	Breast, EG/PgR+	adjuvant	Adjuvant			2533	1268	1265	EG/PgR+	1.01	0.84	1.21	DFS	0			1																	1	N	https://pubmed.ncbi.nlm.nih.gov/35608580/	n	adjuvant	Adjuvant	2022	Goodwin, 2022	III	NCT01101438
MA.32		metformin	Metformin	placebo			Breast, EG/PgR-		Adjuvant			2533	1268	1265	EG/PgR-	1.01	0.79	1.3	DFS	0			1																	1	N	https://pubmed.ncbi.nlm.nih.gov/35608580/	n	adjuvant	Adjuvant	2022	Goodwin, 2022	III	NCT01101438
MA.32		metformin	Metformin	placebo			Breast, EG/PgR+					1116	556	560	EG/PgR+	1.1	0.86	1.41	OS	0	1																			2	N	https://pubmed.ncbi.nlm.nih.gov/35608580/	n	adjuvant		2022	Goodwin, 2022	III	NCT01101438
MA.32		metformin	Metformin	placebo			Breast, EG/PgR-					1116	556	560	EG/PgR-	0.9	0.67	1.2	OS	0	1																			2	N	https://pubmed.ncbi.nlm.nih.gov/35608580/	n	adjuvant		2022	Goodwin, 2022	III	NCT01101438
CCTG MA.27	Celecoxib 400 mg, aspirin 81 mg	celecoxib, aspirin	NSAID	placebo	event-free survival (EFS)	Hormone receptor-positive breast cancer	Breast	adjuvant	Adjuvant	Local excision	Exemestane or anastrozole	1622	811	811	Celecoxib and aspirin had no improvement in EFS or OS; aspriin had worse OS outcomes	1.67	1.13	2.49	OS	1	1																			1	N	https://pubmed.ncbi.nlm.nih.gov/29554282/	n	adjuvant	Adjuvant	2018	Strasser-Weippl, 2018	III	NCT00066573
		celecoxib, aspirin	NSAID				Breast					1622	811	811					EFS	0								11.5			11.5									2	N						Strasser-Weippl, 2018
EORTC study 40015	Celecoxib 400 mg BID	celecoxib	NSAID	placebo	Response rate	Metastatic colorectal cancer	CRC	Metastatic	Metastatic	none	FOLFIRI or CAPIRI	85	42	43	Trial closed early due to 8 deaths not related to disease progression; no PFS or OS benefit with celecoxib	0.8	0.39	1.63	OS	0	1				1			18.3	10.2		19.9	16.7								1	N	https://pubmed.ncbi.nlm.nih.gov/18065406/	n	First-line - metastatic	First	2008	Köhne, 2008	III
		celecoxib	NSAID				CRC					85	42	43		0.9	0.56	1.43	PFS	0		1				1		6.9	5.5	10.4	7.75	6	12	11.5244	14.1115					2	N						Köhne, 2008
GINECO	Celecoxib 400 mg BID	celecoxib	NSAID	placebo	progression-free survival (PFS)	Postmenopausal breast cancer	Breast	Metastatic	Metastatic	tamoxifen	Exemastane	157	74	83	No difference in PFS (9.8 months for both arms, p = 0.72)				PFS	0								9.6			5.1									1	N	https://pubmed.ncbi.nlm.nih.gov/19020973/	n	2nd line - metastatic	Subsequent	2009	Falandry, 2009	III
		celecoxib	NSAID				Breast					157	74	83					response					1				24			17					15	13	61	78	2	N						Falandry, 2009
		Lovastatin	Statin	placebo			Myeloma		Metastatic	one to two lines of chemotherapy or were resistant to treatment with at least one to two lines of chemotherapy	Thalidomide, dexamethasone	91	49	42	Median OS was longer in patients treated with TDL regimen than with TD regimen (47.5 versus 36.5 months, p = 0.073). b Median PFS was significantly longer in the TDL group as compared to the patients treated with TD (28.5 versus 6 months, p = 0.0484)				OS	0																				1	N	https://www.ncbi.nlm.nih.gov/pmc/articles/PMC3168480/		relapsed or refractory multiple myeloma	Subsequent	2011	Hus, 2011	NI
			Statin	placebo								91	49	42					PFS	0																				2	Y						Hus, 2011
	rofecoxib 25 mg	rofecoxib	NSAID	placebo		melanoma	melanoma	IV	Metastatic	varied	trofosfamide	67	35	32	1.9 (95% CI: 1.17–3.06) and 2.13 (95% CI: 1.29–3.51), P=0.008	1.9	1.17	3.06	PFS	0		1																		1	Y	https://pubmed.ncbi.nlm.nih.gov/17992118/	n	any line	Any	2007	Reichle, 2007	II
												67	35	32					OS	0																				2	N		n			2007	Reichle, 2007	II
	celecoxib and lanreotide	celecoxib	NSAID	placebo		HCC	HCC	advanced	Adjuvant		transarterial chemoembolisation	71	36	35	TACE+C+L group (15.0 months) was doubled compared to that of TACE group (7.5 months), p = 0.01				OS	0																				1	Y	https://pubmed.ncbi.nlm.nih.gov/28430638/	n	adjuvant	Adjuvant	2017	Tong, 2017	pilot
		celecoxib	NSAID			HCC	HCC	advanced	Metastatic			71	36	35					response					1				30.6			8.6					11.016	3.01	36	35	2	N					2017	Tong, 2017
		celecoxib	NSAID	placebo	PFS		NSCLC	IIIB/IV	Metastatic		Erlotinib	109	55	54		0.54	0.3	0.97	PFS	0		1																		1	Y	https://pubmed.ncbi.nlm.nih.gov/26033830/	n	>1 prior therapy or refusal of other therapy	Any	2015	Reckamp, 2015	II	NCT00499655
		celecoxib	NSAID				NSCLC					109	55	54	12.9(7.8-27.9) vs 14 (9.9-16.9) for C vs placebo				OS	0																				2	N					2015	Reckamp, 2015	II
		celecoxib	NSAID				NSCLC					109	55	54					response					1				22.6			32.7					12.43	17.658	54	53	2	N					2015	Reckamp, 2015	II
		apricoxib	NSAID		PFS		NSCLC	IIIB or IV	Metastatic	platinum-based chemotherapy	Either Docetaxel or Pemetrexed	72	36	36	median PFS for the control arm was 97 days (95% CI, 52 to 193 days) versus 85 days (95% CI, 67 to 142 days) for the experimental arm (HR, 1.03; P = .91	1.03			PFS	0																				1	N	https://pubmed.ncbi.nlm.nih.gov/25452446/	n	disease progression after one line of platinum-based therapy	Subsequent	2014	Edelman, 2014	II	NCT00771953
		apricoxib	NSAID				NSCLC	IIIB or IV				72	36	36		0.96			OS	0																				2	N					2014	Edelman, 2014
NVALT-4		celecoxib	NSAID	placebo	OS		NSCLC	IIIb	Metastatic	none	Docetaxel Plus Carboplatin	561	281	280		0.9	0.6	1.2	OS	0	1																			1	N		n		First	2011	Groen, 2011	III	NTR1703
		celecoxib	NSAID	placebo			NSCLC	IIIb		none	Docetaxel Plus Carboplatin	561	281	280		0.8	0.6	1.1	PFS	0		1																		2	N					2011	Groen, 2011
		celecoxib	NSAID	placebo			NSCLC	IIIb		none	Docetaxel Plus Carboplatin	561	281	280					response					1				38			30					106.78	84	281	280	2	N					2011	Groen, 2011
		celecoxib	NSAID				ovarian	IC to IV	Metastatic	none	docetaxel plus carboplatin	202	97	99	median survival for the DC arm was 34.7 months (95% CI 26.2–49.5 months) and 34.3 months for DCC (95% CI 27.7–42.9 months), respectively. OS was not statistically different (P = 0.987; supplemental Figure S2,				OS	0																				2	N					2012	Reyners, 2012
	Propranolol and Etodolac	Propranolol	Beta blocker, NSAID	placebo			CRC	CRC without known metastatic disease	Local	none	none	34	16	18	nonsignificant trend toward reduced recurrence in patients who received drug treatment (2/16) versus patients who received placebo (6/18) (P = .239; Fig. 4A).				DFS	0																				1	N	https://pubmed.ncbi.nlm.nih.gov/32533792/	n		First	2020	Haldar, 2020	III	NCT00888797
		celecoxib	NSAID	placebo			CRC	unresectable metastaticadenocarcinoma of the colon or rectalcancer with no previous chemotherap	Metastatic	None	folinic acid–fluorouracil–oxaliplatin (FOLFOX4) regime	88	58	30	Medians urvival times of patients in groups CF and F were 28.4 and 22.9 months				OS	0																				1	N	https://pubmed.ncbi.nlm.nih.gov/22289528/	n		First	2011	Jin, 2011	NI
		celecoxib	NSAID				CRC					88	58	30					response					1				65.5			40					37.99	12	58	30	2	Y					2011	Jin, 2011
		metformin	Metformin	placebo	PFS		NSCLC	IIIB-IV	Metastatic	none		139	69	70		0.6	0.4	0.94	PFS	0		1																		1	Y	https://pubmed.ncbi.nlm.nih.gov/31486833/	n		First	2019	Arrieta, 2019	II	NCT03071705
		metformin	Metformin	placebo			NSCLC					139	69	70					response					1				71			54.3					48.99	38.01	69	70	2	Y					2019	Arrieta, 2019
		metformin	Metformin	placebo			NSCLC					139	69	70		0.5	0.28	0.9	OS	0	1																			2	Y					2019	Arrieta, 2019
	Simvastatin	simvastatin	Statin	placebo	1 year survival rate	Small cell lung cancer	SCLC	Extensive stage	Metastatic	None	None	125	62	63	No difference in 1 year survival rates (53.2% versus 58.7%, p = 0.535). ORR was same (88.5% versus 84.7%, p = 0.543). No difference in PFS (6.3 months versus 6.4 months, HR 1.07 [0.75-1.56], p = 0.686). No OS difference (14.4 months versus 15.2 months, HR 1.06, p = 0.749)	1.06	0.74	1.52	OS	0	1																			1	N	https://pubmed.ncbi.nlm.nih.gov/36960628/	n	First line metastatic	First	2023	Lee Y, 2023	II	NCT01441349
		simvastatin	Statin	placebo			SCLC					125	62	63		1.07	0.75	1.56	PFS	0		1																		2	N					2023	Lee Y, 2023
		simvastatin	Statin	placebo			SCLC					125	62	63					response					1				88.5			84.7					54.87	53.361	61	59	2	N					2023	Lee Y, 2023
GECO	Rofecoxib	rofecoxib	NSAID	None	Overall survival; PFS, RR	NSCLC	NSCLC	IV or IIIB	Metastatic	None	Gemcitabine	240	119	121	No difference in OS (44 weeks versus 44 weeks; HR 1.00; 0.75-1.35, p = 0.85). No difference in PFS (25 weeks versus 23 weeks). Improvement in RR (41% versus 26%)	1	0.75	1.34	OS	0	1																			1	N	https://pubmed.ncbi.nlm.nih.gov/17513173/	n	First-line metastatic	First	2007	Gridelli	III	NCT00385606
		rofecoxib	NSAID	None			NSCLC					240	119	121		1	0.76	1.31	PFS			1																		2	N					2007	Gridelli
		rofecoxib	NSAID	None			NSCLC					240	119	121					response					1				41			26					48.79	31.46	119	121	2	Y					2007	Gridelli
	Simvastatin (40 mg daily)	simvastatin	Statin	placebo	Clinical response, pathologic response	Breast cancer	Breast	Locally advanced	Local	None	FAC (fluorouracil, doxorubicin, cyclophosphamide)	66	33	33	No difference in ORR between treatment groups (90% versus 70%, p = 0.103)				response	0				1				90			70					29.7	23.1	30	30	1	N	https://pubmed.ncbi.nlm.nih.gov/33705623/	n	Neoadjuvant	Neoadjuvant	2021	Yulian, 2021	II	NCT04418089
	Simvastatin (40 mg daily)	simvastatin	Statin	placebo	Objective response rate	Breast cancer	Breast	IV	Metastatic	Unknown	Carboplatin and vinorelbine	82	41	41	No differences in OR R (35% versus 32.5%, p. = 0.57). Worse OS with simvastatin (15 months versus 17 months; HR = 1.16, 0.70-1.91, p = 0.57)	1.16	0.7	1.191	OS	0	1																			1	N	https://pubmed.ncbi.nlm.nih.gov/32849871/	n	Metastatic	First	2020	Alarfi H, 2020	II	ISRCTN12964275
			Statin				Breast					82	41	41					response					1				35			32.5					14.35	13.325	40	40	2	N
	Lovastatin	Lovastatin	Statin		Treatment response	Head and neck cancer	Nasopharyngeal cancer	Unresectable	Local	None	Cisplatin and radiation	45	24	21	No differences in response rate (95.8% versus 95.2%, p = 1)				response	0				1				95.8			95.2					22.992	19.992	24	21	1	N	https://mejc.sums.ac.ir/article_47910.html	n	Locally advanced	First	2022	Razmjoo S, 2022	III
ESTAHEP	Pravastatin	pravastatin	Statin	placebo	Overall survival, time to progression	Liver	HCC	Advanced	Metastatic	Not previously treated with sorafenib; does not explicitly state no prior treatment		31	15	16	No difference in OS between groups (11.6 months versus 11.4 months; p = 0.967)				OS	0								11.6			11.4									1	N	https://pubmed.ncbi.nlm.nih.gov/32674461/	n	Advanced	First	2020	Riano I, 2020	III	NCT01418729
	Metformin	metformin	Metformin	placebo	PFS	Breast cancer	Breast	Locally advanced/metastatic	Metastatic	Previously treated	Aromatase inhibitor (anastrazole or exemestane)	60	30	30	PFS 4.7 months versus 6.0 months (HR 1.2, p = 0.48); median OS 30.9 months versus 32.4 months; ORR 6.7% versus 0%				OS	0	1																			1	N	https://www.ncbi.nlm.nih.gov/pmc/articles/PMC5663590/	n	Locally advanced/metastatic	Any	2017	Zhao, 2017	II	NCT01654185
			Metformin				Breast					60	30	30		1.2	0.7	2.1	PFS	0		1																		2	N						Zhao, 2017
			Metformin				Breast					60	30	30		1.1	0.5	2.4	response					1				6.7			0					2.01	0	30	30	2	N						Zhao, 2017
I-SPY2	Metformin	metformin	Metformin	none	Pathogolic complete response (pCR)	Breast cancer	Breast	Operable	Local	None	Paclitaxel	234	106	128	No difference in pCR for HER2- (22% versus 16%); HR+/HER2- (14% versus 12%); HR-/HER2- (32% versus 21%)				response	0				1				22			16					23.32	20.48	106	128	1	N	https://www.nature.com/articles/s41523-021-00337-2	n	Neoadjuvant	Neoadjuvant	2021	Yee, 2021	II	NCT01042379
KNOG-1501	Metformin	metformin	Metformin	placebo	Progression free survival	Glioblastoma	Glioblastoma	Recurrent/Refractory	Metastatic	Yes	Temozolomide	81	43	38	No difference in PFS (2.66 months versus 2.3 months, p = 0.679). No difference in OS (17.22 months versus 7.69 months, HR: 0.78, 0.39-1.58, p = 0.473)	0.78	0.38	1.58	OS	0	1																			1	N	https://pubmed.ncbi.nlm.nih.gov/37278858/	n		Any	2023	Yoon WS, 2023	II	NCT03243851,
			Metformin				Glioblastoma					81	43	38		1.12	0.67	1.87	PFS			1																		2	N
REACT	Celecoxib	celecoxib	NSAID	Placebo	disease free survival	Breast cancer	Breast	Resected	Local	Yes, surgery +/- systemic therapy	None	2639	1763	876	DFS rates 18% versus 19% (HR 0.97, 0.80-1.17, p = 0.75)	0.97	0.76	1.22	OS	0	1																			1	N	https://jamanetwork.com/journals/jamaoncology/fullarticle/2781890	n	Adjuvant	Adjuvant	2021	Coombes RC, et al. 2021	III	NCT02429427
			NSAID				Breast					2639	1763	876		0.97	0.8	1.17	DFS	0			1																	2	N
	Celecoxib	celecoxib	NSAID	none	Response rate	Colon cancer	CRC	Advanced	Metastatic		Chemotherapy-naïve	77	39	38	Overall response rates 35% versus 41%; median survival 19 versus 16 months (in patients receiving second-line therapy)				response	0				1				46			36					17.94	13.68	39	38	1	N	https://pubmed.ncbi.nlm.nih.gov/16760295/	n		First	2006	Maiello, 2006	II
STAMPEDE	Celecoxib	celecoxib	NSAID	none	Failure free survival	Prostate cancer	Prostate	Metastatic or relapsed	Metastatic		Hormone therapy	2043	584	291	No difference in FFS (HR 0.94, 95% CI 0.74-1.20)	0.94	0.74	1.2	FFS	0																				1	N	https://pubmed.ncbi.nlm.nih.gov/22452894/	n		First	2012	James, 2012	III	NCT00268476
	Mefenamic acid	mefenamic acid	NSAID	Placebo	PSA (primary endpoint), RR secondary endpoint	Prostate cancer	Prostate	Metastatic castrate-resistant	Metastatic	Multiple	ADT	20	10	10	Decrease in PSA with mefenamic acid, but increase in PSA with placebo. RR (defined by PSA decrease by 50%: 40% in mefenamic acid group versus 0% in placebo)				response	0	0	0	0	1				40			0					4	0	10	10	1	Y	https://www.ncbi.nlm.nih.gov/pmc/articles/PMC7204620/	n		First	2020	Guzman-Esquivel	II-III	RPCEC00000248
	Celecoxib	celecoxib	NSAID	none	Time to progression (TTP)	Breast cancer	Breast	Advanced	Metastatic	Tamoxifen	Exemastane	111	56	55	No difference in median TTP (23.4 months versus 20.0 months). RR similar (47.06% versus 48.98%)				response	0	0	0	0	1				47.06			48.98					26.3536	26.939	51	49	1	N	https://pubmed.ncbi.nlm.nih.gov/18323548/	n		First/second	2008	Dirix, 2008	II
												28226
[truncated: 3 more columns]

## Sheet: Sheet2
outcome_r	harmful	primary	benefit
DFS	0	1	N
DFS	0	1	N
PFS	0	1	N
OS	0	2	N
OS	1	1	N
PFS	1	2	N
OS	0	1	N
DFS	0	1	N
OS	0	2	N
OS	0	1	N
PFS	0	2	N
OS	0	1	N
TTP		2	N
PFS	0	1	N
OS	0	2	N
OS	0	1	N
PFS	0	2	N
response		2	N
OS	0	1	N
PFS	0	2	N
response		2	N
OS	0	1	N
response		2	N
PFS	0	1	N
OS	0	2	N
response		2	N
PFS	0	1	N
OS	0	2	N
response		2	N
PFS	0	1	N
OS	0	2	N
response		2	N
OS	0	1	N
PFS	0	2	N
response		2	N
OS	0	1	N
PFS	0	2	N
OS	0	1	N
PFS	0	2	N
DFS	0	1	N
PFS	0	2	N
PFS	0	1	N
OS	0	2	N
PFS	0	1	N
OS	0	2	N
OS	0	1	N
DFS	0	1	N
OS	0	1	N
PFS	0	2	N
PFS	0	1	N
DFS	0	1	N
OS	0	2	N
TTP	0	2	N
OS	0	1	N
PFS	0	2	N
response		2	N
OS	0	1	N
response		2	N
OS	0	1	N
PFS	0	2	N
OS	0	1	N
PFS	0	2	N
response		2	N
OS	0	1	N
DFS	0	2	N
OS	0	1	N
DFS	0	2	N
TTP		1	N
OS	0	2	N
OS	0	1	Y
PFS	0	1	Y
response		2	N
PFS	0	1	N
response	0	2	N
OS	0	2	N
response		1	N
PFS	0	1	N
OS	0	2	N
response		2	N
PFS	0	1	N
OS	0	2	N
response		2	N
response		1	N
TTP	0	2	N
OS	0	2	N
DFS	0	1	N
DFS	0	1	N
OS	0	2	N
OS	0	2	N
OS	1	1	N
EFS	0	2	N
OS	0	1	N
PFS	0	2	N
PFS	0	1	N
response		2	N
OS	0	1	N
PFS	0	2	Y
PFS	0	1	Y
OS	0	2	N
OS	0	1	Y
response		2	N
PFS	0	1	Y
OS	0	2	N
response		2	N
PFS	0	1	N
OS	0	2	N
OS	0	1	N
PFS	0	2	N
response		2	N
OS	0	2	N
DFS	0	1	N
OS	0	1	N
response		2	Y
PFS	0	1	Y
response		2	Y
OS	0	2	Y
OS	0	1	N
PFS	0	2	N
response		2	N
OS	0	1	N
PFS		2	N
response		2	Y
response	0	1	N
OS	0	1	N
response		2	N
response	0	1	N
OS	#REF!	1	N
OS	0	1	N
PFS	0	2	N
response		2	N
response	0	1	N
OS	0	1	N
PFS		2	N
OS	0	1	N
DFS	0	2	N
response	0	1	N
FFS	0	1	N
response	0	1	Y
response	0	1	N

## Sheet: all trials
include	search		PMID	Title	Authors	Citation	First Author	Journal/Book	Publication Year	Create Date	PMCID	NIHMS ID	DOI	New search
cancer	statins		26039521	Ezetimibe Added to Statin Therapy after Acute Coronary Syndromes	Cannon CP, Blazing MA, Giugliano RP, McCagg A, White JA, Theroux P, Darius H, Lewis BS, Ophuis TO, Jukema JW, De Ferrari GM, Ruzyllo W, De Lucca P, Im K, Bohula EA, Reist C, Wiviott SD, Tershakovec AM, Musliner TA, Braunwald E, Califf RM; IMPROVE-IT Investigators.	N Engl J Med. 2015 Jun 18;372(25):2387-97. doi: 10.1056/NEJMoa1410489. Epub 2015 Jun 3.	Cannon CP	N Engl J Med	2015	2015-06-04			10.1056/NEJMoa1410489
cancer	statins		27040132	Cholesterol Lowering in Intermediate-Risk Persons without Cardiovascular Disease	Yusuf S, Bosch J, Dagenais G, Zhu J, Xavier D, Liu L, Pais P, López-Jaramillo P, Leiter LA, Dans A, Avezum A, Piegas LS, Parkhomenko A, Keltai K, Keltai M, Sliwa K, Peters RJ, Held C, Chazova I, Yusoff K, Lewis BS, Jansky P, Khunti K, Toff WD, Reid CM, Varigos J, Sanchez-Vallejo G, McKelvie R, Pogue J, Jung H, Gao P, Diaz R, Lonn E; HOPE-3 Investigators.	N Engl J Med. 2016 May 26;374(21):2021-31. doi: 10.1056/NEJMoa1600176. Epub 2016 Apr 2.	Yusuf S	N Engl J Med	2016	2016-04-05			10.1056/NEJMoa1600176
cancer	statins		18997196	Rosuvastatin to prevent vascular events in men and women with elevated C-reactive protein	Ridker PM, Danielson E, Fonseca FA, Genest J, Gotto AM Jr, Kastelein JJ, Koenig W, Libby P, Lorenzatti AJ, MacFadyen JG, Nordestgaard BG, Shepherd J, Willerson JT, Glynn RJ; JUPITER Study Group.	N Engl J Med. 2008 Nov 20;359(21):2195-207. doi: 10.1056/NEJMoa0807646. Epub 2008 Nov 9.	Ridker PM	N Engl J Med	2008	2008-11-11			10.1056/NEJMoa0807646
cancer	statins		28847206	Effects of Anacetrapib in Patients with Atherosclerotic Vascular Disease	HPS3/TIMI55–REVEAL Collaborative Group, Bowman L, Hopewell JC, Chen F, Wallendszus K, Stevens W, Collins R, Wiviott SD, Cannon CP, Braunwald E, Sammons E, Landray MJ.	N Engl J Med. 2017 Sep 28;377(13):1217-1227. doi: 10.1056/NEJMoa1706444. Epub 2017 Aug 28.	HPS3/TIMI55–REVEAL Collaborative Group	N Engl J Med	2017	2017-08-30			10.1056/NEJMoa1706444
randomized	statins		32989456	Emulating a target trial in case-control designs: an application to statins and colorectal cancer	Dickerman BA, García-Albéniz X, Logan RW, Denaxas S, Hernán MA.	Int J Epidemiol. 2020 Oct 1;49(5):1637-1646. doi: 10.1093/ije/dyaa144.	Dickerman BA	Int J Epidemiol	2020	2020-09-29	PMC7746409		10.1093/ije/dyaa144
cancer	statins		12457784	Pravastatin in elderly individuals at risk of vascular disease (PROSPER): a randomised controlled trial	Shepherd J, Blauw GJ, Murphy MB, Bollen EL, Buckley BM, Cobbe SM, Ford I, Gaw A, Hyland M, Jukema JW, Kamper AM, Macfarlane PW, Meinders AE, Norrie J, Packard CJ, Perry IJ, Stott DJ, Sweeney BJ, Twomey C, Westendorp RG; PROSPER study group. PROspective Study of Pravastatin in the Elderly at Risk.	Lancet. 2002 Nov 23;360(9346):1623-30. doi: 10.1016/s0140-6736(02)11600-x.	Shepherd J	Lancet	2002	2002-11-30			10.1016/s0140-6736(02)11600-x
cancer	statins		21663949	The effects of lowering LDL cholesterol with simvastatin plus ezetimibe in patients with chronic kidney disease (Study of Heart and Renal Protection): a randomised placebo-controlled trial	Baigent C, Landray MJ, Reith C, Emberson J, Wheeler DC, Tomson C, Wanner C, Krane V, Cass A, Craig J, Neal B, Jiang L, Hooi LS, Levin A, Agodoa L, Gaziano M, Kasiske B, Walker R, Massy ZA, Feldt-Rasmussen B, Krairittichai U, Ophascharoensuk V, Fellström B, Holdaas H, Tesar V, Wiecek A, Grobbee D, de Zeeuw D, Grönhagen-Riska C, Dasgupta T, Lewis D, Herrington W, Mafham M, Majoni W, Wallendszus K, …	Lancet. 2011 Jun 25;377(9784):2181-92. doi: 10.1016/S0140-6736(11)60739-3. Epub 2011 Jun 12.	Baigent C	Lancet	2011	2011-06-14	PMC3145073		10.1016/S0140-6736(11)60739-3
cancer	statins		25798575	Safety and benefit of discontinuing statin therapy in the setting of advanced, life-limiting illness: a randomized clinical trial	Kutner JS, Blatchford PJ, Taylor DH Jr, Ritchie CS, Bull JH, Fairclough DL, Hanson LC, LeBlanc TW, Samsa GP, Wolf S, Aziz NM, Currow DC, Ferrell B, Wagner-Johnston N, Zafar SY, Cleary JF, Dev S, Goode PS, Kamal AH, Kassner C, Kvale EA, McCallum JG, Ogunseitan AB, Pantilat SZ, Portenoy RK, Prince-Paul M, Sloan JA, Swetz KM, Von Gunten CF, Abernethy AP.	JAMA Intern Med. 2015 May;175(5):691-700. doi: 10.1001/jamainternmed.2015.0289.	Kutner JS	JAMA Intern Med	2015	2015-03-24	PMC4618294	NIHMS729798	10.1001/jamainternmed.2015.0289
cancer	statins		30078618	Acute respiratory distress syndrome subphenotypes and differential response to simvastatin: secondary analysis of a randomised controlled trial	Calfee CS, Delucchi KL, Sinha P, Matthay MA, Hackett J, Shankar-Hari M, McDowell C, Laffey JG, O'Kane CM, McAuley DF; Irish Critical Care Trials Group.	Lancet Respir Med. 2018 Sep;6(9):691-698. doi: 10.1016/S2213-2600(18)30177-2. Epub 2018 Aug 2.	Calfee CS	Lancet Respir Med	2018	2018-08-07	PMC6201750	NIHMS986665	10.1016/S2213-2600(18)30177-2
cancer	statins		17011942	Primary prevention of cardiovascular disease with pravastatin in Japan (MEGA Study): a prospective randomised controlled trial	Nakamura H, Arakawa K, Itakura H, Kitabatake A, Goto Y, Toyota T, Nakaya N, Nishimoto S, Muranaka M, Yamamoto A, Mizuno K, Ohashi Y; MEGA Study Group.	Lancet. 2006 Sep 30;368(9542):1155-63. doi: 10.1016/S0140-6736(06)69472-5.	Nakamura H	Lancet	2006	2006-10-03			10.1016/S0140-6736(06)69472-5
cancer	statins		12114036	MRC/BHF Heart Protection Study of cholesterol lowering with simvastatin in 20,536 high-risk individuals: a randomised placebo-controlled trial	Heart Protection Study Collaborative Group.	Lancet. 2002 Jul 6;360(9326):7-22. doi: 10.1016/S0140-6736(02)09327-3.	Heart Protection Study Collaborative Group	Lancet	2002	2002-07-13			10.1016/S0140-6736(02)09327-3
cancer	statins		7566020	Prevention of coronary heart disease with pravastatin in men with hypercholesterolemia. West of Scotland Coronary Prevention Study Group	Shepherd J, Cobbe SM, Ford I, Isles CG, Lorimer AR, MacFarlane PW, McKillop JH, Packard CJ.	N Engl J Med. 1995 Nov 16;333(20):1301-7. doi: 10.1056/NEJM199511163332001.	Shepherd J	N Engl J Med	1995	1995-11-16			10.1056/NEJM199511163332001
randomized	statins		34461224	Simvastatin modulates estrogen signaling in uterine leiomyoma via regulating receptor palmitoylation, trafficking and degradation	Afrin S, El Sabeh M, Islam MS, Miyashita-Ishiwata M, Malik M, Catherino WH, Akimzhanov AM, Boehning D, Yang Q, Al-Hendy A, Segars JH, Borahay MA.	Pharmacol Res. 2021 Oct;172:105856. doi: 10.1016/j.phrs.2021.105856. Epub 2021 Aug 28.	Afrin S	Pharmacol Res	2021	2021-08-30	PMC8455458	NIHMS1736625	10.1016/j.phrs.2021.105856
cancer	statins		27806972	Effects of green tea catechin extract on serum lipids in postmenopausal women: a randomized, placebo-controlled clinical trial	Samavat H, Newman AR, Wang R, Yuan JM, Wu AH, Kurzer MS.	Am J Clin Nutr. 2016 Dec;104(6):1671-1682. doi: 10.3945/ajcn.116.137075. Epub 2016 Nov 2.	Samavat H	Am J Clin Nutr	2016	2016-11-04	PMC5118731		10.3945/ajcn.116.137075
secondary	statins		31571095	Evaluation of Clinically Relevant Drug-Drug Interactions and Population Pharmacokinetics of Darolutamide in Patients with Nonmetastatic Castration-Resistant Prostate Cancer: Results of Pre-Specified and Post Hoc Analyses of the Phase III ARAMIS Trial	Shore N, Zurth C, Fricke R, Gieschen H, Graudenz K, Koskinen M, Ploeger B, Moss J, Prien O, Borghesi G, Petrenciuc O, Tammela TL, Kuss I, Verholen F, Smith MR, Fizazi K.	Target Oncol. 2019 Oct;14(5):527-539. doi: 10.1007/s11523-019-00674-0.	Shore N	Target Oncol	2019	2019-10-02	PMC6797643		10.1007/s11523-019-00674-0
cancer	statins		33771685	SACRED: Effect of simvastatin on hepatic decompensation and death in subjects with high-risk compensated cirrhosis: Statins and Cirrhosis: Reducing Events of Decompensation	Kaplan DE, Mehta R, Garcia-Tsao G, Albrecht J, Aytaman A, Baffy G, Bajaj J, Hernaez R, Hunt K, Ioannou G, Johnson K, Kanwal F, Lee TH, Monto A, Pandya P, Schaubel D, Taddei TH.	Contemp Clin Trials. 2021 May;104:106367. doi: 10.1016/j.cct.2021.106367. Epub 2021 Mar 24.	Kaplan DE	Contemp Clin Trials	2021	2021-03-27	PMC8422958	NIHMS1734529	10.1016/j.cct.2021.106367
randomized	statins		34817559	Outcomes of Screening for Prostate Cancer Among Men Who Use Statins	Vettenranta A, Murtola TJ, Raitanen J, Raittinen P, Talala K, Taari K, Stenman UH, Tammela TLJ, Auvinen A.	JAMA Oncol. 2022 Jan 1;8(1):61-68. doi: 10.1001/jamaoncol.2021.5672.	Vettenranta A	JAMA Oncol	2022	2021-11-24	PMC8777566		10.1001/jamaoncol.2021.5672
randomized	statins		31231865	Access and concentrations of atorvastatin in the prostate in men with prostate cancer	Knuuttila E, Riikonen J, Syvälä H, Auriola S, Murtola TJ.	Prostate. 2019 Sep;79(12):1412-1419. doi: 10.1002/pros.23863. Epub 2019 Jun 24.	Knuuttila E	Prostate	2019	2019-06-25			10.1002/pros.23863
randomized	statins		35705139	Simvastatin reduces plasma membrane caveolae and caveolin-1 in uterine leiomyomas	Afrin S, El Sabeh M, Miyashita-Ishiwata M, Charewycz N, Singh B, Borahay MA.	Life Sci. 2022 Sep 1;304:120708. doi: 10.1016/j.lfs.2022.120708. Epub 2022 Jun 12.	Afrin S	Life Sci	2022	2022-06-15			10.1016/j.lfs.2022.120708
1	statins		34011557	Adjuvant Low-dose Statin Use after Radical Prostatectomy: The PRO-STAT Randomized Clinical Trial	Jeong IG, Lim B, Yun SC, Lim JH, Hong JH, Kim CS.	Clin Cancer Res. 2021 Sep 15;27(18):5004-5011. doi: 10.1158/1078-0432.CCR-21-0480. Epub 2021 May 19.	Jeong IG	Clin Cancer Res	2021	2021-05-20			10.1158/1078-0432.CCR-21-0480
cancer	statins		33390282	The Association Between Statin Use and Outcomes in Patients Initiating Androgen Deprivation Therapy	Hamilton RJ, Ding K, Crook JM, O'Callaghan CJ, Higano CS, Dearnaley DP, Horwitz EM, Goldenberg SL, Gospodarowicz MK, Klotz L.	Eur Urol. 2021 Apr;79(4):446-452. doi: 10.1016/j.eururo.2020.12.031. Epub 2020 Dec 31.	Hamilton RJ	Eur Urol	2021	2021-01-04			10.1016/j.eururo.2020.12.031
cancer	statins		35182045	Effect of Roxadustat on the Pharmacokinetics of Simvastatin, Rosuvastatin, and Atorvastatin in Healthy Subjects: Results From 3 Phase 1, Open-Label, 1-Sequence, Crossover Studies	Groenendaal-van de Meent D, den Adel M, Kerbusch V, van Dijk J, Shibata T, Kato K, Schaddelee M.	Clin Pharmacol Drug Dev. 2022 Apr;11(4):486-501. doi: 10.1002/cpdd.1076. Epub 2022 Feb 19.	Groenendaal-van de Meent D	Clin Pharmacol Drug Dev	2022	2022-02-19	PMC9306950		10.1002/cpdd.1076
cancer	statins		30670010	A randomized, double blind, placebo controlled, multicenter clinical trial to assess the efficacy and safety of Emblica officinalis extract in patients with dyslipidemia	Upadya H, Prabhu S, Prasad A, Subramanian D, Gupta S, Goel A.	BMC Complement Altern Med. 2019 Jan 22;19(1):27. doi: 10.1186/s12906-019-2430-y.	Upadya H	BMC Complement Altern Med	2019	2019-01-24	PMC6341673		10.1186/s12906-019-2430-y
duplicate	statins		35568679	DEffects of metformin and statins on outcomes in men with castration-resistant metastatic prostate cancer: Secondary analysis of COU-AA-301 and COU-AA-302	Wilson BE, Armstrong AJ, de Bono J, Sternberg CN, Ryan CJ, Scher HI, Smith MR, Rathkopf D, Logothetis CJ, Chi KN, Jones RJ, Saad F, De Porre P, Tran N, Hu P, Gillessen S, Carles J, Fizazi K, Joshua AM.	Eur J Cancer. 2022 Jul;170:296-304. doi: 10.1016/j.ejca.2022.03.042. Epub 2022 May 11.	Wilson BE	Eur J Cancer	2022	2022-05-14			10.1016/j.ejca.2022.03.042
cancer	statins		25014686	Effects of extended-release niacin with laropiprant in high-risk patients	HPS2-THRIVE Collaborative Group, Landray MJ, Haynes R, Hopewell JC, Parish S, Aung T, Tomson J, Wallendszus K, Craig M, Jiang L, Collins R, Armitage J.	N Engl J Med. 2014 Jul 17;371(3):203-12. doi: 10.1056/NEJMoa1300955.	HPS2-THRIVE Collaborative Group	N Engl J Med	2014	2014-07-12			10.1056/NEJMoa1300955
cancer	statins		34910136	Long-term safety and efficacy of anacetrapib in patients with atherosclerotic vascular disease	HPS3/TIMI55-REVEAL Collaborative Group; Writing Committee, Sammons E, Hopewell JC, Chen F, Stevens W, Wallendszus K, Valdes-Marquez E, Dayanandan R, Knott C, Murphy K, Wincott E, Baxter A, Goodenough R, Lay M, Hill M, Macdonnell S, Fabbri G, Lucci D, Fajardo-Moser M, Brenner S, Hao D, Zhang H, Liu J, Wuhan B, Mosegaard S, Herrington W, Wanner C, Angermann C, Ertl G, Maggioni A, Barter P, Mihaylov…	Eur Heart J. 2022 Apr 6;43(14):1416-1424. doi: 10.1093/eurheartj/ehab863.	HPS3/TIMI55-REVEAL Collaborative Group	Eur Heart J	2022	2021-12-15	PMC8986460		10.1093/eurheartj/ehab863
randomized	statins		21849660	Relationship between statin use and colon cancer recurrence and survival: results from CALGB 89803	Ng K, Ogino S, Meyerhardt JA, Chan JA, Chan AT, Niedzwiecki D, Hollis D, Saltz LB, Mayer RJ, Benson AB 3rd, Schaefer PL, Whittom R, Hantel A, Goldberg RM, Bertagnolli MM, Venook AP, Fuchs CS.	J Natl Cancer Inst. 2011 Oct 19;103(20):1540-51. doi: 10.1093/jnci/djr307. Epub 2011 Aug 17.	Ng K	J Natl Cancer Inst	2011	2011-08-19	PMC3196479		10.1093/jnci/djr307
secondary	statins		23567655	Statin use and risk of prostate cancer and high-grade prostate cancer: results from the REDUCE study	Freedland SJ, Hamilton RJ, Gerber L, Banez LL, Moreira DM, Andriole GL, Rittmaster RS.	Prostate Cancer Prostatic Dis. 2013 Sep;16(3):254-9. doi: 10.1038/pcan.2013.10. Epub 2013 Apr 9.	Freedland SJ	Prostate Cancer Prostatic Dis	2013	2013-04-10			10.1038/pcan.2013.10
prevention	statins		25267716	Incidence of cancer and mortality in patients from the Simvastatin and Ezetimibe in Aortic Stenosis (SEAS) trial	Green A, Ramey DR, Emneus M, Iachina M, Stavem K, Bolin K, McNally R, Busch-Sørensen M, Willenheimer R, Egstrup K, Kesäniemi YA, Ray S, Basta N, Kent C, Pedersen TR.	Am J Cardiol. 2014 Nov 15;114(10):1518-22. doi: 10.1016/j.amjcard.2014.08.016. Epub 2014 Aug 27.	Green A	Am J Cardiol	2014	2014-10-01			10.1016/j.amjcard.2014.08.016
anti-tumor	statins		29575637	Effect of rosuvastatin on risk markers for venous thromboembolism in cancer	Ades S, Douce D, Holmes CE, Cory S, Prior S, Butenas S, Callas P, Cushman M.	J Thromb Haemost. 2018 Jun;16(6):1099-1106. doi: 10.1111/jth.14004. Epub 2018 Apr 29.	Ades S	J Thromb Haemost	2018	2018-03-26			10.1111/jth.14004
prevention	statins		26908565	The Effect of Atorvastatin on Breast Cancer Biomarkers in High-Risk Women	Ji Y, Rounds T, Crocker A, Sussman B, Hovey RC, Kingsley F, Muss HB, Garber JE, Wood ME.	Cancer Prev Res (Phila). 2016 May;9(5):379-84. doi: 10.1158/1940-6207.CAPR-15-0300. Epub 2016 Feb 23.	Ji Y	Cancer Prev Res (Phila)	2016	2016-02-25	PMC4965880	NIHMS783427	10.1158/1940-6207.CAPR-15-0300
secondary	statins		31479563	Statin use and longitudinal changes in prostate volume; results from the REduction by DUtasteride of prostate Cancer Events (REDUCE) trial	Allott EH, Csizmadi I, Howard LE, Muller RL, Moreira DM, Andriole GL, Roehrborn CG, Freedland SJ.	BJU Int. 2020 Feb;125(2):226-233. doi: 10.1111/bju.14905. Epub 2019 Sep 27.	Allott EH	BJU Int	2020	2019-09-04	PMC6980161	NIHMS1048827	10.1111/bju.14905
duplicate	statins		31448738	DEffectiveness of polypill for primary and secondary prevention of cardiovascular diseases (PolyIran): a pragmatic, cluster-randomised trial	Roshandel G, Khoshnia M, Poustchi H, Hemming K, Kamangar F, Gharavi A, Ostovaneh MR, Nateghi A, Majed M, Navabakhsh B, Merat S, Pourshams A, Nalini M, Malekzadeh F, Sadeghi M, Mohammadifard N, Sarrafzadegan N, Naemi-Tabiei M, Fazel A, Brennan P, Etemadi A, Boffetta P, Thomas N, Marshall T, Cheng KK, Malekzadeh R.	Lancet. 2019 Aug 24;394(10199):672-683. doi: 10.1016/S0140-6736(19)31791-X.	Roshandel G	Lancet	2019	2019-08-27			10.1016/S0140-6736(19)31791-X
randomized	statins		33790420	Prostate cancer prognosis after initiation of androgen deprivation therapy among statin users. A population-based cohort study	Peltomaa AI, Raittinen P, Talala K, Taari K, Tammela TLJ, Auvinen A, Murtola TJ.	Prostate Cancer Prostatic Dis. 2021 Sep;24(3):917-924. doi: 10.1038/s41391-021-00351-2. Epub 2021 Mar 31.	Peltomaa AI	Prostate Cancer Prostatic Dis	2021	2021-04-01	PMC8384625		10.1038/s41391-021-00351-2
outcomes	statins		32694638	Circulatory and prostatic tissue lipidomic profiles shifts after high-dose atorvastatin use in men with prostate cancer	Raittinen P, Niemistö K, Pennanen E, Syvälä H, Auriola S, Riikonen J, Lehtimäki T, Ilmonen P, Murtola T.	Sci Rep. 2020 Jul 21;10(1):12016. doi: 10.1038/s41598-020-68868-5.	Raittinen P	Sci Rep	2020	2020-07-23	PMC7374714		10.1038/s41598-020-68868-5
cv drug	statins		21915616	Serum total and HDL cholesterol and risk of prostate cancer	Mondul AM, Weinstein SJ, Virtamo J, Albanes D.	Cancer Causes Control. 2011 Nov;22(11):1545-52. doi: 10.1007/s10552-011-9831-7. Epub 2011 Sep 14.	Mondul AM	Cancer Causes Control	2011	2011-09-15	PMC3500884	NIHMS420341	10.1007/s10552-011-9831-7
secondary	statins		34144486	Atorvastatin induces adrenal androgen downshift in men with prostate cancer: A post Hoc analysis of a pilot adaptive Randomised clinical trial	Raittinen PVH, Syvälä H, Tammela TLJ, Häkkinen MR, Ilmonen P, Auriola S, Murtola TJ.	EBioMedicine. 2021 Jun;68:103432. doi: 10.1016/j.ebiom.2021.103432. Epub 2021 Jun 16.	Raittinen PVH	EBioMedicine	2021	2021-06-18	PMC8219992		10.1016/j.ebiom.2021.103432
outcomes	statins		19728082	Fluvastatin reduces proliferation and increases apoptosis in women with high grade breast cancer	Garwood ER, Kumar AS, Baehner FL, Moore DH, Au A, Hylton N, Flowers CI, Garber J, Lesnikoski BA, Hwang ES, Olopade O, Port ER, Campbell M, Esserman LJ.	Breast Cancer Res Treat. 2010 Jan;119(1):137-44. doi: 10.1007/s10549-009-0507-x.	Garwood ER	Breast Cancer Res Treat	2010	2009-09-04	PMC4087110	NIHMS594101	10.1007/s10549-009-0507-x
cancer	statins		24617605	Pitavastatin is a more sensitive and selective organic anion-transporting polypeptide 1B clinical probe than rosuvastatin	Prueksaritanont T, Chu X, Evers R, Klopfer SO, Caro L, Kothare PA, Dempsey C, Rasmussen S, Houle R, Chan G, Cai X, Valesky R, Fraser IP, Stoch SA.	Br J Clin Pharmacol. 2014 Sep;78(3):587-98. doi: 10.1111/bcp.12377.	Prueksaritanont T	Br J Clin Pharmacol	2014	2014-03-13	PMC4243909		10.1111/bcp.12377
cancer	statins		18777490	The safety and tolerability of atorvastatin 10 mg in the Collaborative Atorvastatin Diabetes Study (CARDS)	Newman CB, Szarek M, Colhoun HM, Betteridge DJ, Durrington PN, Hitman GA, Neil HA, Demicco DA, Auster S, Fuller JH; Cards Investigators.	Diab Vasc Dis Res. 2008 Sep;5(3):177-83. doi: 10.3132/dvdr.2008.029.	Newman CB	Diab Vasc Dis Res	2008	2008-09-09			10.3132/dvdr.2008.029
cancer	statins		28416195	Pitavastatin versus pravastatin in adults with HIV-1 infection and dyslipidaemia (INTREPID): 12 week and 52 week results of a phase 4, multicentre, randomised, double-blind, superiority trial	Aberg JA, Sponseller CA, Ward DJ, Kryzhanovski VA, Campbell SE, Thompson MA.	Lancet HIV. 2017 Jul;4(7):e284-e294. doi: 10.1016/S2352-3018(17)30075-9. Epub 2017 Apr 13.	Aberg JA	Lancet HIV	2017	2017-04-19			10.1016/S2352-3018(17)30075-9
secondary	statins		29282360	Serum cholesterol and risk of high-grade prostate cancer: results from the REDUCE study	Jamnagerwalla J, Howard LE, Allott EH, Vidal AC, Moreira DM, Castro-Santamaria R, Andriole GL, Freeman MR, Freedland SJ.	Prostate Cancer Prostatic Dis. 2018 Jun;21(2):252-259. doi: 10.1038/s41391-017-0030-9. Epub 2017 Dec 27.	Jamnagerwalla J	Prostate Cancer Prostatic Dis	2018	2017-12-29	PMC6021229	NIHMS920171	10.1038/s41391-017-0030-9
cancer	statins		30044162	Long-term effects of combined simvastatin and metformin treatment on the clinical abnormalities and ovulation dysfunction in single young women with polycystic ovary syndrome	Seyam E, Hefzy E.	Gynecol Endocrinol. 2018 Dec;34(12):1073-1080. doi: 10.1080/09513590.2018.1490405. Epub 2018 Jul 25.	Seyam E	Gynecol Endocrinol	2018	2018-07-26			10.1080/09513590.2018.1490405
review	statins		29469081	Statins and risk of cancer: A meta-analysis of randomized, double-blind, placebo-controlled trials	Kim MK, Myung SK, Tran BT, Park B.	Indian J Cancer. 2017 Apr-Jun;54(2):470-477. doi: 10.4103/ijc.IJC_214_17.	Kim MK	Indian J Cancer	2017	2018-02-23			10.4103/ijc.IJC_214_17
duplicate	statins		25520389	DAspirin, NSAIDs, and risk of prostate cancer: results from the REDUCE study	Vidal AC, Howard LE, Moreira DM, Castro-Santamaria R, Andriole GL, Freedland SJ.	Clin Cancer Res. 2015 Feb 15;21(4):756-62. doi: 10.1158/1078-0432.CCR-14-2235. Epub 2014 Dec 17.	Vidal AC	Clin Cancer Res	2015	2014-12-19	PMC4334741	NIHMS649979	10.1158/1078-0432.CCR-14-2235
cancer	statins		34544265	Statin Use and Lower Urinary Tract Symptoms Incidence and Progression in Reduction by Dutasteride of Prostate Cancer Events (REDUCE) Trial	Kramer JJ, Gu L, Moreira D, Andriole G, Csizmadi I, Freedland SJ.	J Urol. 2022 Feb;207(2):417-423. doi: 10.1097/JU.0000000000002199. Epub 2021 Sep 21.	Kramer JJ	J Urol	2022	2021-09-21			10.1097/JU.0000000000002199
prevention	statins		15337403	Mortality and incidence of cancer during 10-year follow-up of the Scandinavian Simvastatin Survival Study (4S)	Strandberg TE, Pyörälä K, Cook TJ, Wilhelmsen L, Faergeman O, Thorgeirsson G, Pedersen TR, Kjekshus J; 4S Group.	Lancet. 2004 Aug 28-Sep 3;364(9436):771-7. doi: 10.1016/S0140-6736(04)16936-5.	Strandberg TE	Lancet	2004	2004-09-01			10.1016/S0140-6736(04)16936-5
cancer	statins		27892891	Atorvastatin for high-risk statin-naïve patients undergoing noncardiac surgery: The Lowering the Risk of Operative Complications Using Atorvastatin Loading Dose (LOAD) randomized trial	Berwanger O, de Barros E Silva PG, Barbosa RR, Precoma DB, Figueiredo EL, Hajjar LA, Kruel CD, Alboim C, Almeida AP, Dracoulakis MD, Filho HV, Carmona MJ, Maia LN, de Oliveira Filho JB, Saraiva JF, Soares RM, Damiani L, Paisani D, Kodama AA, Gonzales B, Ikeoka DT, Devereaux PJ, Lopes RD; LOAD Investigators.	Am Heart J. 2017 Feb;184:88-96. doi: 10.1016/j.ahj.2016.11.001. Epub 2016 Nov 9.	Berwanger O	Am Heart J	2017	2016-11-29			10.1016/j.ahj.2016.11.001
cancer	statins		19329822	A randomized trial of rosuvastatin in the prevention of venous thromboembolism	Glynn RJ, Danielson E, Fonseca FA, Genest J, Gotto AM Jr, Kastelein JJ, Koenig W, Libby P, Lorenzatti AJ, MacFadyen JG, Nordestgaard BG, Shepherd J, Willerson JT, Ridker PM.	N Engl J Med. 2009 Apr 30;360(18):1851-61. doi: 10.1056/NEJMoa0900241. Epub 2009 Mar 29.	Glynn RJ	N Engl J Med	2009	2009-03-31	PMC2710995	NIHMS124106	10.1056/NEJMoa0900241
prevention	statins		16951539	Pravastatin use and the five-year incidence of cancer in coronary heart disease patients: from the prevention of coronary sclerosis study	Sato S, Ajiki W, Kobayashi T, Awata N; PCS Study Group.	J Epidemiol. 2006 Sep;16(5):201-6. doi: 10.2188/jea.16.201.	Sato S	J Epidemiol	2006	2006-09-05	PMC7683703		10.2188/jea.16.201
outcomes	statins		30031572	Atorvastatin Versus Placebo for Prostate Cancer Before Radical Prostatectomy-A Randomized, Double-blind, Placebo-controlled Clinical Trial	Murtola TJ, Syvälä H, Tolonen T, Helminen M, Riikonen J, Koskimäki J, Pakarainen T, Kaipia A, Isotalo T, Kujala P, Tammela TLJ.	Eur Urol. 2018 Dec;74(6):697-701. doi: 10.1016/j.eururo.2018.06.037. Epub 2018 Jul 18.	Murtola TJ	Eur Urol	2018	2018-07-23			10.1016/j.eururo.2018.06.037
cancer	statins		21865358	Effects of simvastatin and metformin on polycystic ovary syndrome after six months of treatment	Banaszewska B, Pawelczyk L, Spaczynski RZ, Duleba AJ.	J Clin Endocrinol Metab. 2011 Nov;96(11):3493-501. doi: 10.1210/jc.2011-0501. Epub 2011 Aug 24.	Banaszewska B	J Clin Endocrinol Metab	2011	2011-08-26	PMC3205889		10.1210/jc.2011-0501
prevention	statins		21209397	Randomized phase II trial of sulindac, atorvastatin, and prebiotic dietary fiber for colorectal cancer chemoprevention	Limburg PJ, Mahoney MR, Ziegler KL, Sontag SJ, Schoen RE, Benya R, Lawson MJ, Weinberg DS, Stoffel E, Chiorean M, Heigh R, Levine J, Della'Zanna G, Rodriguez L, Richmond E, Gostout C, Mandrekar SJ, Smyrk TC; Cancer Prevention Network.	Cancer Prev Res (Phila). 2011 Feb;4(2):259-69. doi: 10.1158/1940-6207.CAPR-10-0215. Epub 2011 Jan 5.	Limburg PJ	Cancer Prev Res (Phila)	2011	2011-01-07	PMC3046804	NIHMS258360	10.1158/1940-6207.CAPR-10-0215
cancer	statins		20146169	Comparison of the effects of atorvastatin and simvastatin in women with polycystic ovary syndrome: A prospective, randomized study	Kaya C, Pabuccu R, Cengiz SD, Dünder I.	Exp Clin Endocrinol Diabetes. 2010 Mar;118(3):161-6. doi: 10.1055/s-0029-1220770. Epub 2010 Feb 9.	Kaya C	Exp Clin Endocrinol Diabetes	2010	2010-02-11			10.1055/s-0029-1220770
anti-tumor	statins		28853979	The Effect of Atorvastatin on Vascular Function and Structure in Young Adult Survivors of Childhood Cancer: A Randomized, Placebo-Controlled Pilot Clinical Trial	Marlatt KL, Steinberger J, Rudser KD, Dengel DR, Sadak KT, Lee JL, Blaes AH, Duprez DA, Perkins JL, Ross JA, Kelly AS.	J Adolesc Young Adult Oncol. 2019 Aug;8(4):442-450. doi: 10.1089/jayao.2017.0075. Epub 2017 Aug 30.	Marlatt KL	J Adolesc Young Adult Oncol	2019	2017-08-31	PMC6689188		10.1089/jayao.2017.0075
1	statins		24162380	Randomized double-blinded, placebo-controlled phase II trial of simvastatin and gemcitabine in advanced pancreatic cancer patients	Hong JY, Nam EM, Lee J, Park JO, Lee SC, Song SY, Choi SH, Heo JS, Park SH, Lim HY, Kang WK, Park YS.	Cancer Chemother Pharmacol. 2014 Jan;73(1):125-30. doi: 10.1007/s00280-013-2328-1. Epub 2013 Oct 27.	Hong JY	Cancer Chemother Pharmacol	2014	2013-10-29			10.1007/s00280-013-2328-1
cancer	statins		31124042	Overview of results from the Vitamin D Assessment (ViDA) study	Scragg RKR.	J Endocrinol Invest. 2019 Dec;42(12):1391-1399. doi: 10.1007/s40618-019-01056-z. Epub 2019 May 23.	Scragg RKR	J Endocrinol Invest	2019	2019-05-25			10.1007/s40618-019-01056-z
duplicate	statins		25060669	DChronic use of NSAIDs and/or statins does not affect PSA or PSA velocity in men at high risk for prostate cancer	Algotar AM, Behnejad R, Stratton MS, Stratton SP.	Cancer Epidemiol Biomarkers Prev. 2014 Oct;23(10):2196-8. doi: 10.1158/1055-9965.EPI-14-0605. Epub 2014 Jul 24.	Algotar AM	Cancer Epidemiol Biomarkers Prev	2014	2014-07-26	PMC4532431	NIHMS616902	10.1158/1055-9965.EPI-14-0605
anti-tumor	statins		27620995	The effect of oral simvastatin on fibrinolytic activity after colorectal surgery-a pilot study	Alexander ZE, Su'a B, Hill CT, Lyndon MP, Singh PP, Hill AG.	J Surg Res. 2016 Sep;205(1):28-32. doi: 10.1016/j.jss.2016.05.037. Epub 2016 May 26.	Alexander ZE	J Surg Res	2016	2016-09-14			10.1016/j.jss.2016.05.037
cancer	statins		23817506	Effect of simvastatin on physiological and biological outcomes in patients undergoing esophagectomy: a randomized placebo-controlled trial	Shyamsundar M, McAuley DF, Shields MO, MacSweeney R, Duffy MJ, Johnston JR, McGuigan J, Backman JT, Calfee CS, Matthay MM, Griffiths MJ, McDowell C, Elborn SJ, OʼKane CM.	Ann Surg. 2014 Jan;259(1):26-31. doi: 10.1097/SLA.0b013e31829d686b.	Shyamsundar M	Ann Surg	2014	2013-07-03			10.1097/SLA.0b013e31829d686b
cancer	statins		27956565	Randomized placebo-controlled study of lovastatin in children with neurofibromatosis type 1	Payne JM, Barton B, Ullrich NJ, Cantor A, Hearps SJ, Cutter G, Rosser T, Walsh KS, Gioia GA, Wolters PL, Tonsgard J, Schorry E, Viskochil D, Klesse L, Fisher M, Gutmann DH, Silva AJ, Hunter SJ, Rey-Casserly C, Cantor NL, Byars AW, Stavinoha PL, Ackerson JD, Armstrong CL, Isenberg J, O'Neil SH, Packer RJ, Korf B, Acosta MT, North KN; NF Clinical Trials Consortium.	Neurology. 2016 Dec 13;87(24):2575-2584. doi: 10.1212/WNL.0000000000003435. Epub 2016 Nov 9.	Payne JM	Neurology	2016	2016-12-14	PMC5207004		10.1212/WNL.0000000000003435
anti-tumor	statins		31847830	SPAR - a randomised, placebo-controlled phase II trial of simvastatin in addition to standard chemotherapy and radiation in preoperative treatment for rectal cancer: an AGITG clinical trial	Jameson MB, Gormly K, Espinoza D, Hague W, Asghari G, Jeffery GM, Price TJ, Karapetis CS, Arendse M, Armstrong J, Childs J, Frizelle FA, Ngan S, Stevenson A, Oostendorp M, Ackland SP.	BMC Cancer. 2019 Dec 17;19(1):1229. doi: 10.1186/s12885-019-6405-7.	Jameson MB	BMC Cancer	2019	2019-12-19	PMC6918635		10.1186/s12885-019-6405-7
cancer	statins		19890022	Comparison of simvastatin and metformin in treatment of polycystic ovary syndrome: prospective randomized trial	Banaszewska B, Pawelczyk L, Spaczynski RZ, Duleba AJ.	J Clin Endocrinol Metab. 2009 Dec;94(12):4938-45. doi: 10.1210/jc.2009-1674. Epub 2009 Nov 4.	Banaszewska B	J Clin Endocrinol Metab	2009	2009-11-06	PMC2795658		10.1210/jc.2009-1674
cv drug	statins		30630783	The effects of carboplatin and etoposide on advanced small cell lung cancer and serum tumor markers in correlation with long-term survival rate	Ye Q, Lin J, Feng J.	Pak J Pharm Sci. 2018 Nov;31(6(Special)):2779-2782.	Ye Q	Pak J Pharm Sci	2018	2019-01-12
1	statins		31125576	Pravastatin combination with sorafenib does not improve survival in advanced hepatocellular carcinoma	Jouve JL, Lecomte T, Bouché O, Barbier E, Khemissa Akouz F, Riachi G, Nguyen Khac E, Ollivier-Hourmand I, Debette-Gratien M, Faroux R, Villing AL, Vergniol J, Ramee JF, Bronowicki JP, Seitz JF, Legoux JL, Denis J, Manfredi S, Phelip JM; PRODIGE-11 investigators/collaborators.	J Hepatol. 2019 Sep;71(3):516-522. doi: 10.1016/j.jhep.2019.04.021. Epub 2019 May 22.	Jouve JL	J Hepatol	2019	2019-05-25			10.1016/j.jhep.2019.04.021
cancer	statins		24090588	Simvastatin for cognitive deficits and behavioural problems in patients with neurofibromatosis type 1 (NF1-SIMCODA): a randomised, placebo-controlled trial	van der Vaart T, Plasschaert E, Rietman AB, Renard M, Oostenbrink R, Vogels A, de Wit MC, Descheemaeker MJ, Vergouwe Y, Catsman-Berrevoets CE, Legius E, Elgersma Y, Moll HA.	Lancet Neurol. 2013 Nov;12(11):1076-83. doi: 10.1016/S1474-4422(13)70227-8. Epub 2013 Oct 1.	van der Vaart T	Lancet Neurol	2013	2013-10-05			10.1016/S1474-4422(13)70227-8
cancer	statins		31405764	Effects of Preoperative Atorvastatin Treatment On Erectile Function After Radical Prostatectomy: Results From a Subgroup of ESTO1, a Randomized, Double-Blind, Placebo-Controlled Study	Siltari A, Riikonen J, Fode M, Murtola TJ.	J Sex Med. 2019 Oct;16(10):1597-1605. doi: 10.1016/j.jsxm.2019.07.001. Epub 2019 Aug 9.	Siltari A	J Sex Med	2019	2019-08-14			10.1016/j.jsxm.2019.07.001
cancer	statins		25722221	Inadequacy of initiating rosuvastatin then metformin on biochemical profile of polycystic ovarian syndrome patients	Ghazeeri G, Abbas HA, Skaff B, Harajly S, Awwad J.	J Endocrinol Invest. 2015 Jun;38(6):643-51. doi: 10.1007/s40618-015-0237-3. Epub 2015 Feb 27.	Ghazeeri G	J Endocrinol Invest	2015	2015-02-28			10.1007/s40618-015-0237-3
cancer	statins		17084257	Simvastatin attenuates plaque inflammation: evaluation by fluorodeoxyglucose positron emission tomography	Tahara N, Kai H, Ishibashi M, Nakaura H, Kaida H, Baba K, Hayabuchi N, Imaizumi T.	J Am Coll Cardiol. 2006 Nov 7;48(9):1825-31. doi: 10.1016/j.jacc.2006.03.069. Epub 2006 Oct 17.	Tahara N	J Am Coll Cardiol	2006	2006-11-07			10.1016/j.jacc.2006.03.069
cancer	statins		29402848	Do Statins Affect Thyroid Volume and Nodule Size in Patients with Hyperlipidemia in a Region with Mild-to-Moderate Iodine Deficiency? A Prospective Study	Demir C, Anil C, Bozkus Y, Mousa U, Kut A, Nar A, Tutuncu NB.	Med Princ Pract. 2018;27(1):1-7. doi: 10.1159/000486748. Epub 2018 Jan 23.	Demir C	Med Princ Pract	2018	2018-02-07	PMC5968300		10.1159/000486748
cancer	statins		30599756	Effect of Rosuvastatin in Preventing Chemotherapy-Induced Cardiotoxicity in Women With Breast Cancer: A Randomized, Single-Blind, Placebo-Controlled Trial	Nabati M, Janbabai G, Esmailian J, Yazdani J.	J Cardiovasc Pharmacol Ther. 2019 May;24(3):233-241. doi: 10.1177/1074248418821721. Epub 2019 Jan 2.	Nabati M	J Cardiovasc Pharmacol Ther	2019	2019-01-03			10.1177/1074248418821721
outcomes	statins		32011825	Adjuvant statin therapy for oesophageal adenocarcinoma: the STAT-ROC feasibility study	Alexandre L, Clark AB, Walton S, Lewis MP, Kumar B, Cheong EC, Warren H, Kadirkamanathan SS, Parsons SL, Dresner SM, Sims E, Jones M, Hammond M, Flather M, Loke YK, Swart AM, Hart AR.	BJS Open. 2020 Feb;4(1):59-70. doi: 10.1002/bjs5.50239. Epub 2019 Dec 14.	Alexandre L	BJS Open	2020	2020-02-04	PMC6996637		10.1002/bjs5.50239
cv drug	statins		33634851	Antiepileptic drugs and prostate cancer risk in the Finnish Randomized Study of Screening for Prostate Cancer	Salminen JK, Kuoppamäki V, Talala K, Taari K, Mäkinen J, Peltola J, Tammela TLJ, Auvinen A, Murtola TJ.	Int J Cancer. 2021 Jul 15;149(2):307-315. doi: 10.1002/ijc.33535. Epub 2021 Mar 19.	Salminen JK	Int J Cancer	2021	2021-02-26			10.1002/ijc.33535
cancer	statins		23782463	Ondansetron and simvastatin added to treatment as usual in patients with schizophrenia: study protocol for a randomized controlled trial	Chaudhry IB, Husain N, Husain MO, Hallak J, Drake R, Kazmi A, Rahman Ru, Hamirani MM, Kiran T, Mehmood N, Stirling J, Dunn G, Deakin B.	Trials. 2013 Apr 17;14:101. doi: 10.1186/1745-6215-14-101.	Chaudhry IB	Trials	2013	2013-06-21	PMC3680972		10.1186/1745-6215-14-101
randomized	statins		17928595	Long-term follow-up of the West of Scotland Coronary Prevention Study	Ford I, Murray H, Packard CJ, Shepherd J, Macfarlane PW, Cobbe SM; West of Scotland Coronary Prevention Study Group.	N Engl J Med. 2007 Oct 11;357(15):1477-86. doi: 10.1056/NEJMoa065994.	Ford I	N Engl J Med	2007	2007-10-12			10.1056/NEJMoa065994
1	statins		21698395	Thalidomide, dexamethasone and lovastatin with autologous stem cell transplantation as a salvage immunomodulatory therapy in patients with relapsed and refractory multiple myeloma	Hus M, Grzasko N, Szostek M, Pluta A, Helbig G, Woszczyk D, Adamczyk-Cioch M, Jawniak D, Legiec W, Morawska M, Kozinska J, Waciński P, Dmoszynska A.	Ann Hematol. 2011 Oct;90(10):1161-6. doi: 10.1007/s00277-011-1276-2. Epub 2011 Jun 23.	Hus M	Ann Hematol	2011	2011-06-24	PMC3168480		10.1007/s00277-011-1276-2
cv drug	statins		32453913	Febuxostat, But Not Allopurinol, Markedly Raises the Plasma Concentrations of the Breast Cancer Resistance Protein Substrate Rosuvastatin	Lehtisalo M, Keskitalo JE, Tornio A, Lapatto-Reiniluoto O, Deng F, Jaatinen T, Viinamäki J, Neuvonen M, Backman JT, Niemi M.	Clin Transl Sci. 2020 Nov;13(6):1236-1243. doi: 10.1111/cts.12809. Epub 2020 May 26.	Lehtisalo M	Clin Transl Sci	2020	2020-05-27	PMC7719384		10.1111/cts.12809
randomized	statins		24518774	Statin drug use is not associated with prostate cancer risk in men who are regularly screened	Platz EA, Tangen CM, Goodman PJ, Till C, Parnes HL, Figg WD, Albanes D, Neuhouser ML, Klein EA, Lucia MS, Thompson IM Jr, Kristal AR.	J Urol. 2014 Aug;192(2):379-84. doi: 10.1016/j.juro.2014.01.095. Epub 2014 Feb 8.	Platz EA	J Urol	2014	2014-02-13	PMC4104140	NIHMS559918	10.1016/j.juro.2014.01.095
cancer	statins		24088225	Lovastatin improves impaired synaptic plasticity and phasic alertness in patients with neurofibromatosis type 1	Mainberger F, Jung NH, Zenker M, Wahlländer U, Freudenberg L, Langer S, Berweck S, Winkler T, Straube A, Heinen F, Granström S, Mautner VF, Lidzba K, Mall V.	BMC Neurol. 2013 Oct 2;13:131. doi: 10.1186/1471-2377-13-131.	Mainberger F	BMC Neurol	2013	2013-10-04	PMC4015838		10.1186/1471-2377-13-131
cancer	statins		26095142	The effect of atorvastatin treatment on serum oxysterol concentrations and cytochrome P450 3A4 activity	Hukkanen J, Puurunen J, Hyötyläinen T, Savolainen MJ, Ruokonen A, Morin-Papunen L, Orešič M, Piltonen T, Tapanainen JS.	Br J Clin Pharmacol. 2015 Sep;80(3):473-9. doi: 10.1111/bcp.12701. Epub 2015 Jul 22.	Hukkanen J	Br J Clin Pharmacol	2015	2015-06-23	PMC4574832		10.1111/bcp.12701
cancer	statins		28857119	High Symptom Burden and Low Functional Status in the Setting of Multimorbidity	Portz JD, Kutner JS, Blatchford PJ, Ritchie CS.	J Am Geriatr Soc. 2017 Oct;65(10):2285-2289. doi: 10.1111/jgs.15045. Epub 2017 Aug 30.	Portz JD	J Am Geriatr Soc	2017	2017-09-01	PMC5657588	NIHMS892890	10.1111/jgs.15045
cancer	statins		27557561	Simvastatin up-regulates adenosine deaminase and suppresses osteopontin expression in COPD patients through an IL-13-dependent mechanism	Maneechotesuwan K, Kasetsinsombat K, Wongkajornsilp A, Barnes PJ.	Respir Res. 2016 Aug 24;17(1):104. doi: 10.1186/s12931-016-0424-6.	Maneechotesuwan K	Respir Res	2016	2016-08-26	PMC4997725		10.1186/s12931-016-0424-6
duplicate	statins		27370230	DCan atorvastatin with metformin change the natural history of prostate cancer as characterized by molecular, metabolomic, imaging and pathological variables? A randomized controlled trial protocol	Roberts MJ, Yaxley JW, Coughlin GD, Gianduzzo TR, Esler RC, Dunglison NT, Chambers SK, Medcraft RJ, Chow CW, Schirra HJ, Richards RS, Kienzle N, Lu M, Brereton I, Samaratunga H, Perry-Keene J, Payton D, Oyama C, Doi SA, Lavin MF, Gardiner RA.	Contemp Clin Trials. 2016 Sep;50:16-20. doi: 10.1016/j.cct.2016.06.014. Epub 2016 Jun 28.	Roberts MJ	Contemp Clin Trials	2016	2016-07-03			10.1016/j.cct.2016.06.014
cancer	statins		21492764	Cardiovascular event reduction and adverse events among subjects attaining low-density lipoprotein cholesterol <50 mg/dl with rosuvastatin. The JUPITER trial (Justification for the Use of Statins in Prevention: an Intervention Trial Evaluating Rosuvastatin)	Hsia J, MacFadyen JG, Monyak J, Ridker PM.	J Am Coll Cardiol. 2011 Apr 19;57(16):1666-75. doi: 10.1016/j.jacc.2010.09.082.	Hsia J	J Am Coll Cardiol	2011	2011-04-16			10.1016/j.jacc.2010.09.082
english	statins		26638446	[ACUTE CORONARY SYNDROME AND LIPID-LOWERING THERAPY. DOES THE IMPROVE-IT STUDY MAKE ANY DIFFERENCE?]	Lancellotti P, Pierard LA, Scheen AJ.	Rev Med Liege. 2015 Sep;70(9):450-5.	Lancellotti P	Rev Med Liege	2015	2015-12-08
cancer	statins		23480783	Free fatty acid binding protein-4 and retinol binding protein-4 in polycystic ovary syndrome: response to simvastatin and metformin therapies	Karakas SE, Banaszewska B, Spaczynski RZ, Pawelczyk L, Duleba A.	Gynecol Endocrinol. 2013 May;29(5):483-7. doi: 10.3109/09513590.2013.774360. Epub 2013 Mar 12.	Karakas SE	Gynecol Endocrinol	2013	2013-03-14			10.3109/09513590.2013.774360
duplicate	statins		32581009	DUse of Aspirin and Statins in Relation to Inflammation in Benign Prostate Tissue in the Placebo Arm of the Prostate Cancer Prevention Trial	Hurwitz LM, Kulac I, Gumuskaya B, Valle JABD, Benedetti I, Pan F, Liu JO, Marrone MT, Arnold KB, Goodman PJ, Tangen CM, Lucia MS, Thompson IM, Drake CG, Isaacs WB, Nelson WG, De Marzo AM, Platz EA.	Cancer Prev Res (Phila). 2020 Oct;13(10):853-862. doi: 10.1158/1940-6207.CAPR-19-0450. Epub 2020 Jun 24.	Hurwitz LM	Cancer Prev Res (Phila)	2020	2020-06-26	PMC7541466	NIHMS1606241	10.1158/1940-6207.CAPR-19-0450
duplicate	statins		20135645	DEffect of aspirin, other NSAIDs, and statins on PSA and PSA velocity	Algotar AM, Thompson PA, Ranger-Moore J, Stratton MS, Hsu CH, Ahmann FR, Nagle RB, Stratton SP.	Prostate. 2010 Jun 1;70(8):883-8. doi: 10.1002/pros.21122.	Algotar AM	Prostate	2010	2010-02-06	PMC4527537	NIHMS711779	10.1002/pros.21122
cancer	statins		25623903	Beneficial effects of perioperative statins for major pulmonary resection	Amar D, Park B, Zhang H, Shi W, Fleisher M, Thaler HT, Rusch VW.	J Thorac Cardiovasc Surg. 2015 Jun;149(6):1532-8. doi: 10.1016/j.jtcvs.2014.12.016. Epub 2014 Dec 18.	Amar D	J Thorac Cardiovasc Surg	2015	2015-01-28	PMC4758508	NIHMS757803	10.1016/j.jtcvs.2014.12.016
cancer	statins		33960277	The role of anti-proliferative effects of atorvastatin on uterine fibroids: findings from a clinical study	Ghafarzadeh M, Shakarami A, Yari F, Marzban Rad Z.	Gynecol Endocrinol. 2021 Aug;37(8):721-724. doi: 10.1080/09513590.2021.1922884. Epub 2021 May 7.	Ghafarzadeh M	Gynecol Endocrinol	2021	2021-05-07			10.1080/09513590.2021.1922884
cancer	statins		11426582	Pravastatin use and risk of coronary events and cerebral infarction in japanese men with moderate hypercholesterolemia: the Kyushu Lipid Intervention Study		J Atheroscler Thromb. 2000;7(2):110-21. doi: 10.5551/jat1994.7.110.		J Atheroscler Thromb	2000	2001-06-28			10.5551/jat1994.7.110
cancer	statins		35810307	Statin and aspirin as adjuvant therapy in hospitalised patients with SARS-CoV-2 infection: a randomised clinical trial (RESIST trial)	Ghati N, Bhatnagar S, Mahendran M, Thakur A, Prasad K, Kumar D, Dwivedi T, Mani K, Tiwari P, Gupta R, Mohan A, Saxena A, Guleria R, Deepti S.	BMC Infect Dis. 2022 Jul 9;22(1):606. doi: 10.1186/s12879-022-07570-5.	Ghati N	BMC Infect Dis	2022	2022-07-09	PMC9270743		10.1186/s12879-022-07570-5
cancer	statins		31809866	The Vitamin D Assessment (ViDA) study - Design and main findings	Scragg R.	J Steroid Biochem Mol Biol. 2020 Apr;198:105562. doi: 10.1016/j.jsbmb.2019.105562. Epub 2019 Dec 3.	Scragg R	J Steroid Biochem Mol Biol	2020	2019-12-07			10.1016/j.jsbmb.2019.105562
prevention	statins		20403998	Statin use and colorectal adenoma risk: results from the adenoma prevention with celecoxib trial	Bertagnolli MM, Hsu M, Hawk ET, Eagle CJ, Zauber AG; Adenoma Prevention with Celecoxib (APC) Study Investigators.	Cancer Prev Res (Phila). 2010 May;3(5):588-96. doi: 10.1158/1940-6207.CAPR-09-0271. Epub 2010 Apr 19.	Bertagnolli MM	Cancer Prev Res (Phila)	2010	2010-04-21	PMC2990920	NIHMS236429	10.1158/1940-6207.CAPR-09-0271
cancer	statins		17105841	Effects of simvastatin and oral contraceptive agent on polycystic ovary syndrome: prospective, randomized, crossover trial	Banaszewska B, Pawelczyk L, Spaczynski RZ, Dziura J, Duleba AJ.	J Clin Endocrinol Metab. 2007 Feb;92(2):456-61. doi: 10.1210/jc.2006-1988. Epub 2006 Nov 14.	Banaszewska B	J Clin Endocrinol Metab	2007	2006-11-16			10.1210/jc.2006-1988
cancer	statins		21972424	Atorvastatin therapy decreases androstenedione and dehydroepiandrosterone sulphate concentrations in patients with polycystic ovary syndrome: randomized controlled study	Sathyapalan T, Smith KA, Coady AM, Kilpatrick ES, Atkin SL.	Ann Clin Biochem. 2012 Jan;49(Pt 1):80-5. doi: 10.1258/acb.2011.011071. Epub 2011 Oct 4.	Sathyapalan T	Ann Clin Biochem	2012	2011-10-06			10.1258/acb.2011.011071
cancer	statins		20207952	Hepatic metabolism and transporter gene variants enhance response to rosuvastatin in patients with acute myocardial infarction: the GEOSTAT-1 Study	Bailey KM, Romaine SP, Jackson BM, Farrin AJ, Efthymiou M, Barth JH, Copeland J, McCormack T, Whitehead A, Flather MD, Samani NJ, Nixon J, Hall AS, Balmforth AJ; SPACE ROCKET Trial Group.	Circ Cardiovasc Genet. 2010 Jun;3(3):276-85. doi: 10.1161/CIRCGENETICS.109.898502. Epub 2010 Mar 5.	Bailey KM	Circ Cardiovasc Genet	2010	2010-03-09			10.1161/CIRCGENETICS.109.898502
cancer	statins		29684661	Effects of vitamin D supplementation on adherence to and persistence with long-term statin therapy: Secondary analysis from the randomized, double-blind, placebo-controlled ViDA study	Wu Z, Camargo CA Jr, Khaw KT, Waayer D, Lawes CMM, Toop L, Scragg R.	Atherosclerosis. 2018 Jun;273:59-66. doi: 10.1016/j.atherosclerosis.2018.04.009. Epub 2018 Apr 7.	Wu Z	Atherosclerosis	2018	2018-04-24			10.1016/j.atherosclerosis.2018.04.009
cancer	statins		28291866	Long-term Safety and Efficacy of Achieving Very Low Levels of Low-Density Lipoprotein Cholesterol : A Prespecified Analysis of the IMPROVE-IT Trial	Giugliano RP, Wiviott SD, Blazing MA, De Ferrari GM, Park JG, Murphy SA, White JA, Tershakovec AM, Cannon CP, Braunwald E.	JAMA Cardiol. 2017 May 1;2(5):547-555. doi: 10.1001/jamacardio.2017.0083.	Giugliano RP	JAMA Cardiol	2017	2017-03-15	PMC5814987		10.1001/jamacardio.2017.0083
cancer	statins		18765433	Intensive lipid lowering with simvastatin and ezetimibe in aortic stenosis	Rossebø AB, Pedersen TR, Boman K, Brudi P, Chambers JB, Egstrup K, Gerdts E, Gohlke-Bärwolf C, Holme I, Kesäniemi YA, Malbecq W, Nienaber CA, Ray S, Skjaerpe T, Wachtell K, Willenheimer R; SEAS Investigators.	N Engl J Med. 2008 Sep 25;359(13):1343-56. doi: 10.1056/NEJMoa0804602. Epub 2008 Sep 2.	Rossebø AB	N Engl J Med	2008	2008-09-04			10.1056/NEJMoa0804602
cv drug	statins		30760421	Cardioprotective Effect of Statins in Patients With HER2-Positive Breast Cancer Receiving Trastuzumab Therapy	Calvillo-Argüelles O, Abdel-Qadir H, Michalowska M, Billia F, Suntheralingam S, Amir E, Thavendiranathan P.	Can J Cardiol. 2019 Feb;35(2):153-159. doi: 10.1016/j.cjca.2018.11.028. Epub 2018 Dec 4.	Calvillo-Argüelles O	Can J Cardiol	2019	2019-02-15			10.1016/j.cjca.2018.11.028
randomized	statins		21527854	Simvastatin effects on androgens, inflammatory mediators, and endogenous pituitary gonadotropins among patients with PCOS undergoing IVF: results from a prospective, randomized, placebo-controlled clinical trial	Rashidi B, Abediasl J, Tehraninejad E, Rahmanpour H, Sills ES.	J Investig Med. 2011 Aug;59(6):912-6. doi: 10.2310/JIM.0b013e31821bfd9c.	Rashidi B	J Investig Med	2011	2011-04-30			10.2310/JIM.0b013e31821bfd9c
prevention	statins		27287781	Phase I biomarker modulation study of atorvastatin in women at increased risk for breast cancer	Arun BK, Gong Y, Liu D, Litton JK, Gutierrez-Barrera AM, Jack Lee J, Vornik L, Ibrahim NK, Cornelison T, Hortobagyi GN, Heckman-Stoddard BM, Koenig KB, Alvarez RR, Murray JL, Valero V, Lippman SM, Brown P, Sneige N.	Breast Cancer Res Treat. 2016 Jul;158(1):67-77. doi: 10.1007/s10549-016-3849-1. Epub 2016 Jun 10.	Arun BK	Breast Cancer Res Treat	2016	2016-06-12	PMC5989315	NIHMS970440	10.1007/s10549-016-3849-1
cancer	statins		22235508	Therapeutic effects of biguanide vs. statin in polycystic ovary syndrome: a randomized clinical trial	Navali N, Pourabolghasem S, Fouladi RF, Nikpour MA.	Pak J Biol Sci. 2011 Jun 1;14(11):658-63. doi: 10.3923/pjbs.2011.658.663.	Navali N	Pak J Biol Sci	2011	2012-01-13			10.3923/pjbs.2011.658.663
cancer	statins		25394692	Effects of omega-3 on metabolic markers in postmenopausal women with metabolic syndrome	Tardivo AP, Nahas-Neto J, Orsatti CL, Dias FB, Poloni PF, Schmitt EB, Nahas EA.	Climacteric. 2015 Apr;18(2):290-8. doi: 10.3109/13697137.2014.981521. Epub 2014 Dec 26.	Tardivo AP	Climacteric	2015	2014-11-15			10.3109/13697137.2014.981521
1	statins		28281972	A Randomized Controlled Open-Label Pilot Study of Simvastatin Addition to Whole-Brain Radiation Therapy in Patients With Brain Metastases	El-Hamamsy M, Elwakil H, Saad AS, Shawki MA.	Oncol Res. 2016 Oct 27;24(6):521-528. doi: 10.3727/096504016X14719078133528.	El-Hamamsy M	Oncol Res	2016	2017-03-11	PMC7838650		10.3727/096504016X14719078133528
cancer	statins		15771782	The effects of cholesterol lowering with simvastatin on cause-specific mortality and on cancer incidence in 20,536 high-risk people: a randomised placebo-controlled trial [ISRCTN48489393]	Heart Protection Study Collaborative Group.	BMC Med. 2005 Mar 16;3:6. doi: 10.1186/1741-7015-3-6.	Heart Protection Study Collaborative Group	BMC Med	2005	2005-03-18	PMC1079844		10.1186/1741-7015-3-6
cancer	statins		29484149	Randomised controlled trial of simvastatin treatment for autism in young children with neurofibromatosis type 1 (SANTA)	Stivaros S, Garg S, Tziraki M, Cai Y, Thomas O, Mellor J, Morris AA, Jim C, Szumanska-Ryt K, Parkes LM, Haroon HA, Montaldi D, Webb N, Keane J, Castellanos FX, Silva AJ, Huson S, Williams S, Gareth Evans D, Emsley R, Green J; SANTA Consortium.	Mol Autism. 2018 Feb 22;9:12. doi: 10.1186/s13229-018-0190-z. eCollection 2018.	Stivaros S	Mol Autism	2018	2018-02-28	PMC5824534		10.1186/s13229-018-0190-z
prevention	statins		23216985	Breast ductal lavage for biomarker assessment in high risk women: rationale, design and methodology of a randomized phase II clinical trial with nimesulide, simvastatin and placebo	Lazzeroni M, Guerrieri-Gonzaga A, Serrano D, Cazzaniga M, Mora S, Casadio C, Jemos C, Pizzamiglio M, Cortesi L, Radice D, Bonanni B.	BMC Cancer. 2012 Dec 5;12:575. doi: 10.1186/1471-2407-12-575.	Lazzeroni M	BMC Cancer	2012	2012-12-11	PMC3522001		10.1186/1471-2407-12-575
cancer	statins		28678568	Testosterone is associated with insulin resistance index independently of adiposity in women with polycystic ovary syndrome	Luotola K, Piltonen TT, Puurunen J, Morin-Papunen LC, Tapanainen JS.	Gynecol Endocrinol. 2018 Jan;34(1):40-44. doi: 10.1080/09513590.2017.1342793. Epub 2017 Jul 5.	Luotola K	Gynecol Endocrinol	2018	2017-07-06			10.1080/09513590.2017.1342793
cancer	statins		22879630	Atorvastatin reduces malondialdehyde concentrations in patients with polycystic ovary syndrome	Sathyapalan T, Shepherd J, Coady AM, Kilpatrick ES, Atkin SL.	J Clin Endocrinol Metab. 2012 Nov;97(11):3951-5. doi: 10.1210/jc.2012-2279. Epub 2012 Aug 9.	Sathyapalan T	J Clin Endocrinol Metab	2012	2012-08-11			10.1210/jc.2012-2279
1	statins		33420951	Phase 2 trial comparing sorafenib, pravastatin, their combination or supportive care in HCC with Child-Pugh B cirrhosis	Blanc JF, Khemissa F, Bronowicki JP, Monterymard C, Perarnau JM, Bourgeois V, Obled S, Abdelghani MB, Mabile-Archambeaud I, Faroux R, Seitz JF, Locher C, Senellart H, Villing AL, Audemar F, Costentin C, Deplanque G, Manfredi S, Edeline J; PRODIGE 21 collaborators.	Hepatol Int. 2021 Feb;15(1):93-104. doi: 10.1007/s12072-020-10120-3. Epub 2021 Jan 9.	Blanc JF	Hepatol Int	2021	2021-01-09			10.1007/s12072-020-10120-3
randomized	statins		35334418	Effect of concomitant statin treatment in postmenopausal patients with hormone receptor-positive early-stage breast cancer receiving adjuvant denosumab or placebo: a post hoc analysis of ABCSG-18	Minichsdorfer C, Fuereder T, Leutner M, Singer CF, Kacerovsky-Strobl S, Egle D, Greil R, Balic M, Fitzal F, Pfeiler G, Frantal S, Bartsch R, Gnant M.	ESMO Open. 2022 Apr;7(2):100426. doi: 10.1016/j.esmoop.2022.100426. Epub 2022 Mar 22.	Minichsdorfer C	ESMO Open	2022	2022-03-25	PMC9058905		10.1016/j.esmoop.2022.100426
duplicate	statins		32798360	DBeyond diabetes mellitus: role of metformin in non-muscle-invasive bladder cancer	Wang Z, Ong WYF, Shen T, Sng JH, Lata RM, Mahendran R, Kesavan E, Chiong E.	Singapore Med J. 2022 Apr;63(4):209-213. doi: 10.11622/smedj.2020121. Epub 2020 Aug 17.	Wang Z	Singapore Med J	2022	2020-08-18	PMC9251265		10.11622/smedj.2020121
cancer	statins		32338345	Pharmacokinetic Drug-Drug Interaction of Apalutamide, Part 1: Clinical Studies in Healthy Men and Patients with Castration-Resistant Prostate Cancer	Duran I, Carles J, Bulat I, Hellemans P, Mitselos A, Ward P, Jiao J, Armas D, Chien C.	Clin Pharmacokinet. 2020 Sep;59(9):1135-1148. doi: 10.1007/s40262-020-00882-2.	Duran I	Clin Pharmacokinet	2020	2020-04-28			10.1007/s40262-020-00882-2
duplicate	statins		24152688	DStatin therapy worsens insulin sensitivity in women with polycystic ovary syndrome (PCOS): a prospective, randomized, double-blind, placebo-controlled study	Puurunen J, Piltonen T, Puukka K, Ruokonen A, Savolainen MJ, Bloigu R, Morin-Papunen L, Tapanainen JS.	J Clin Endocrinol Metab. 2013 Dec;98(12):4798-807. doi: 10.1210/jc.2013-2674. Epub 2013 Oct 23.	Puurunen J	J Clin Endocrinol Metab	2013	2013-10-25			10.1210/jc.2013-2674
duplicate	statins		30188953	DChronic obstructive pulmonary disease with short-acting inhaled pharmacotherapy increases the risk of prostate cancer: A two-stage database approach	Lin HW, Lin LF, Chen HC, Liou TH, Huang SW.	PLoS One. 2018 Sep 6;13(9):e0203377. doi: 10.1371/journal.pone.0203377. eCollection 2018.	Lin HW	PLoS One	2018	2018-09-07	PMC6126830		10.1371/journal.pone.0203377
cancer	statins		18632543	Effect of simvastatin on cognitive functioning in children with neurofibromatosis type 1: a randomized controlled trial	Krab LC, de Goede-Bolder A, Aarsen FK, Pluijm SM, Bouman MJ, van der Geest JN, Lequin M, Catsman CE, Arts WF, Kushner SA, Silva AJ, de Zeeuw CI, Moll HA, Elgersma Y.	JAMA. 2008 Jul 16;300(3):287-94. doi: 10.1001/jama.300.3.287.	Krab LC	JAMA	2008	2008-07-18	PMC2664742	NIHMS97605	10.1001/jama.300.3.287
randomized	statins		12444307	The anatomy of a clinical trial. The West of Scotland Coronary Prevention Study	Shepherd J, Gaw A; West of Scotland Coronary Prevention Study Group.	Med Princ Pract. 2002;11 Suppl 2:17-30. doi: 10.1159/000066408.	Shepherd J	Med Princ Pract	2002	2002-11-22			10.1159/000066408
1	statins		28240967	Multicenter, Phase III, Randomized, Double-Blind, Placebo-Controlled Trial of Pravastatin Added to First-Line Standard Chemotherapy in Small-Cell Lung Cancer (LUNGSTAR)	Seckl MJ, Ottensmeier CH, Cullen M, Schmid P, Ngai Y, Muthukumar D, Thompson J, Harden S, Middleton G, Fife KM, Crosse B, Taylor P, Nash S, Hackshaw A.	J Clin Oncol. 2017 May 10;35(14):1506-1514. doi: 10.1200/JCO.2016.69.7391. Epub 2017 Feb 27.	Seckl MJ	J Clin Oncol	2017	2017-02-28	PMC5455702		10.1200/JCO.2016.69.7391
cancer	statins		19124815	Association between statin use and risk for keratinocyte carcinoma in the veterans affairs topical tretinoin chemoprevention trial	Dore DD, Lapane KL, Trivedi AN, Mor V, Weinstock MA.	Ann Intern Med. 2009 Jan 6;150(1):9-18. doi: 10.7326/0003-4819-150-1-200901060-00004.	Dore DD	Ann Intern Med	2009	2009-01-07	PMC3771656	NIHMS507348	10.7326/0003-4819-150-1-200901060-00004
duplicate	statins		29909377	DEffect of Aspirin on Cancer Chemoprevention in Japanese Patients With Type 2 Diabetes: 10-Year Observational Follow-up of a Randomized Controlled Trial	Okada S, Morimoto T, Ogawa H, Sakuma M, Matsumoto C, Soejima H, Nakayama M, Doi N, Jinnouchi H, Waki M, Masuda I, Saito Y; JPAD Trial Investigators.	Diabetes Care. 2018 Aug;41(8):1757-1764. doi: 10.2337/dc18-0368. Epub 2018 Jun 16.	Okada S	Diabetes Care	2018	2018-06-18			10.2337/dc18-0368
randomized	statins		24023757	Long-term effects of statin treatment in elderly people: extended follow-up of the PROspective Study of Pravastatin in the Elderly at Risk (PROSPER)	Lloyd SM, Stott DJ, de Craen AJ, Kearney PM, Sattar N, Perry I, Packard CJ, Briggs A, Marchbank L, Comber H, Jukema JW, Westendorp RG, Trompet S, Buckley BM, Ford I.	PLoS One. 2013 Sep 2;8(9):e72642. doi: 10.1371/journal.pone.0072642. eCollection 2013.	Lloyd SM	PLoS One	2013	2013-09-12	PMC3759378		10.1371/journal.pone.0072642
cancer	statins		18940877	The effect of atorvastatin in patients with polycystic ovary syndrome: a randomized double-blind placebo-controlled study	Sathyapalan T, Kilpatrick ES, Coady AM, Atkin SL.	J Clin Endocrinol Metab. 2009 Jan;94(1):103-8. doi: 10.1210/jc.2008-1750. Epub 2008 Oct 21.	Sathyapalan T	J Clin Endocrinol Metab	2009	2008-10-23			10.1210/jc.2008-1750
randomized	statins		22115874	Effects on 11-year mortality and morbidity of lowering LDL cholesterol with simvastatin for about 5 years in 20,536 high-risk individuals: a randomised controlled trial	Heart Protection Study Collaborative Group.	Lancet. 2011 Dec 10;378(9808):2013-2020. doi: 10.1016/S0140-6736(11)61125-2. Epub 2011 Nov 22.	Heart Protection Study Collaborative Group	Lancet	2011	2011-11-26	PMC3242163		10.1016/S0140-6736(11)61125-2
cancer	statins		16580386	Simvastatin improves biochemical parameters in women with polycystic ovary syndrome: results of a prospective, randomized trial	Duleba AJ, Banaszewska B, Spaczynski RZ, Pawelczyk L.	Fertil Steril. 2006 Apr;85(4):996-1001. doi: 10.1016/j.fertnstert.2005.09.030. Epub 2006 Mar 9.	Duleba AJ	Fertil Steril	2006	2006-04-04			10.1016/j.fertnstert.2005.09.030
cancer	statins		10922429	Follow-up study of patients randomized in the Scandinavian simvastatin survival study (4S) of cholesterol lowering	Pedersen TR, Wilhelmsen L, Faergeman O, Strandberg TE, Thorgeirsson G, Troedsson L, Kristianson J, Berg K, Cook TJ, Haghfelt T, Kjekshus J, Miettinen T, Olsson AG, Pyörälä K, Wedel H.	Am J Cardiol. 2000 Aug 1;86(3):257-62. doi: 10.1016/s0002-9149(00)00910-3.	Pedersen TR	Am J Cardiol	2000	2000-08-03			10.1016/s0002-9149(00)00910-3
1	statins		25218337	Simvastatin plus capecitabine-cisplatin versus placebo plus capecitabine-cisplatin in patients with previously untreated advanced gastric cancer: a double-blind randomised phase 3 study	Kim ST, Kang JH, Lee J, Park SH, Park JO, Park YS, Lim HY, Hwang IG, Lee SC, Park KW, Lee HR, Kang WK.	Eur J Cancer. 2014 Nov;50(16):2822-30. doi: 10.1016/j.ejca.2014.08.005. Epub 2014 Sep 15.	Kim ST	Eur J Cancer	2014	2014-09-15			10.1016/j.ejca.2014.08.005
cancer	statins		20817794	Atorvastatin increases 25-hydroxy vitamin D concentrations in patients with polycystic ovary syndrome	Sathyapalan T, Shepherd J, Arnett C, Coady AM, Kilpatrick ES, Atkin SL.	Clin Chem. 2010 Nov;56(11):1696-700. doi: 10.1373/clinchem.2010.144014. Epub 2010 Sep 3.	Sathyapalan T	Clin Chem	2010	2010-09-07			10.1373/clinchem.2010.144014
1	statins		26505681	A randomised, double-blind, placebo-controlled multi-centre phase III trial of XELIRI/FOLFIRI plus simvastatin for patients with metastatic colorectal cancer	Lim SH, Kim TW, Hong YS, Han SW, Lee KH, Kang HJ, Hwang IG, Lee JY, Kim HS, Kim ST, Lee J, Park JO, Park SH, Park YS, Lim HY, Jung SH, Kang WK.	Br J Cancer. 2015 Nov 17;113(10):1421-6. doi: 10.1038/bjc.2015.371. Epub 2015 Oct 27.	Lim SH	Br J Cancer	2015	2015-10-28	PMC4815882		10.1038/bjc.2015.371
duplicate	statins		30342297	DThe International Polycap Study-3 (TIPS-3): Design, baseline characteristics and challenges in conduct	Joseph P, Pais P, Dans AL, Bosch J, Xavier D, Lopez-Jaramillo P, Yusoff K, Santoso A, Talukder S, Gamra H, Yeates K, Lopez PC, Tyrwhitt J, Gao P, Teo K, Yusuf S; TIPS-3 Investigators.	Am Heart J. 2018 Dec;206:72-79. doi: 10.1016/j.ahj.2018.07.012. Epub 2018 Aug 2.	Joseph P	Am Heart J	2018	2018-10-21	PMC6299262		10.1016/j.ahj.2018.07.012
english	statins		12632840	[The PROSPER Study (PROspective study of pravastatin in the elderly at risk)]	Kulbertus H, Scheen AJ.	Rev Med Liege. 2002 Dec;57(12):809-13.	Kulbertus H	Rev Med Liege	2002	2003-03-14
duplicate	statins		29423540	DDo statins, ACE inhibitors or sartans improve outcome in primary glioblastoma?	Happold C, Gorlia T, Nabors LB, Erridge SC, Reardon DA, Hicking C, Picard M, Stupp R, Weller M; EORTC Brain Tumor Group and on behalf of the CENTRIC and CORE Clinical Trial Groups.	J Neurooncol. 2018 May;138(1):163-171. doi: 10.1007/s11060-018-2786-8. Epub 2018 Feb 8.	Happold C	J Neurooncol	2018	2018-02-10			10.1007/s11060-018-2786-8
cancer	statins		18692805	Comparative effects of atorvastatin and simvastatin on the plasma total homocysteine levels in women with polycystic ovary syndrome: a prospective randomized study	Kaya C, Cengiz SD, Berker B, Demirtaş S, Cesur M, Erdoğan G.	Fertil Steril. 2009 Aug;92(2):635-42. doi: 10.1016/j.fertnstert.2008.06.006. Epub 2008 Aug 9.	Kaya C	Fertil Steril	2009	2008-08-12			10.1016/j.fertnstert.2008.06.006
cancer	statins		21458191	No impact of KIF6 genotype on vascular risk and statin response among 18,348 randomized patients in the heart protection study	Hopewell JC, Parish S, Clarke R, Armitage J, Bowman L, Hager J, Lathrop M, Collins R; MRC/BHF Heart Protection Study Collaborative Group.	J Am Coll Cardiol. 2011 May 17;57(20):2000-7. doi: 10.1016/j.jacc.2011.02.015. Epub 2011 Mar 31.	Hopewell JC	J Am Coll Cardiol	2011	2011-04-05			10.1016/j.jacc.2011.02.015
cancer	statins		26519538	Behavioral and cognitive outcomes for clinical trials in children with neurofibromatosis type 1	van der Vaart T, Rietman AB, Plasschaert E, Legius E, Elgersma Y, Moll HA; NF1-SIMCODA Study Group.	Neurology. 2016 Jan 12;86(2):154-60. doi: 10.1212/WNL.0000000000002118. Epub 2015 Oct 30.	van der Vaart T	Neurology	2016	2015-11-01	PMC4731686		10.1212/WNL.0000000000002118
cancer	statins		35970940	Cortical inhibition in neurofibromatosis type 1 is modulated by lovastatin, as demonstrated by a randomized, triple-blind, placebo-controlled clinical trial	Bernardino I, Dionísio A, Castelo-Branco M.	Sci Rep. 2022 Aug 15;12(1):13814. doi: 10.1038/s41598-022-17873-x.	Bernardino I	Sci Rep	2022	2022-08-15	PMC9378617		10.1038/s41598-022-17873-x
cancer	statins		19887582	Men with low serum cholesterol have a lower risk of high-grade prostate cancer in the placebo arm of the prostate cancer prevention trial	Platz EA, Till C, Goodman PJ, Parnes HL, Figg WD, Albanes D, Neuhouser ML, Klein EA, Thompson IM Jr, Kristal AR.	Cancer Epidemiol Biomarkers Prev. 2009 Nov;18(11):2807-13. doi: 10.1158/1055-9965.EPI-09-0472. Epub 2009 Nov 3.	Platz EA	Cancer Epidemiol Biomarkers Prev	2009	2009-11-06	PMC2877916	NIHMS140215	10.1158/1055-9965.EPI-09-0472
prevention	statins		22315364	Prostate cancer risk in men with baseline history of coronary artery disease: results from the REDUCE Study	Thomas JA 2nd, Gerber L, Bañez LL, Moreira DM, Rittmaster RS, Andriole GL, Freedland SJ.	Cancer Epidemiol Biomarkers Prev. 2012 Apr;21(4):576-81. doi: 10.1158/1055-9965.EPI-11-1017. Epub 2012 Feb 7.	Thomas JA 2nd	Cancer Epidemiol Biomarkers Prev	2012	2012-02-09			10.1158/1055-9965.EPI-11-1017
cv drug	statins		11707864	The treatment of cutaneous T-cell lymphoma with a novel retinoid	Heald P.	Clin Lymphoma. 2000 Nov;1 Suppl 1:S45-9. doi: 10.3816/clm.2000.s.009.	Heald P	Clin Lymphoma	2000	2001-11-15			10.3816/clm.2000.s.009
cancer	statins		26924051	Long-term effects following 4 years of randomized treatment with atorvastatin in patients with type 2 diabetes mellitus on hemodialysis	Krane V, Schmidt KR, Gutjahr-Lengsfeld LJ, Mann JF, März W, Swoboda F, Wanner C; 4D Study Investigators (the German Diabetes and Dialysis Study Investigators).	Kidney Int. 2016 Jun;89(6):1380-7. doi: 10.1016/j.kint.2015.12.033. Epub 2016 Feb 17.	Krane V	Kidney Int	2016	2016-03-01			10.1016/j.kint.2015.12.033
cancer	statins		20079899	Effects of metformin plus simvastatin on polycystic ovary syndrome: a prospective, randomized, double-blind, placebo-controlled study	Kazerooni T, Shojaei-Baghini A, Dehbashi S, Asadi N, Ghaffarpasand F, Kazerooni Y.	Fertil Steril. 2010 Nov;94(6):2208-13. doi: 10.1016/j.fertnstert.2009.11.045. Epub 2010 Jan 15.	Kazerooni T	Fertil Steril	2010	2010-01-19			10.1016/j.fertnstert.2009.11.045
cancer	statins		30821829	Assessment of Vascular Event Prevention and Cognitive Function Among Older Adults With Preexisting Vascular Disease or Diabetes: A Secondary Analysis of 3 Randomized Clinical Trials	Offer A, Arnold M, Clarke R, Bennett D, Bowman L, Bulbulia R, Haynes R, Li J, Hopewell JC, Landray M, Armitage J, Collins R, Parish S; Heart Protection Study (HPS), Study of the Effectiveness of Additional Reductions in Cholesterol and Homocysteine (SEARCH), and Treatment of HDL (High-Density Lipoprotein) to Reduce the Incidence of Vascular Events (HPS2-THRIVE) Collaborative Grou.	JAMA Netw Open. 2019 Mar 1;2(3):e190223. doi: 10.1001/jamanetworkopen.2019.0223.	Offer A	JAMA Netw Open	2019	2019-03-02	PMC6484650		10.1001/jamanetworkopen.2019.0223
cancer	statins		19221371	Using a drug facts box to communicate drug benefits and harms: two randomized trials	Schwartz LM, Woloshin S, Welch HG.	Ann Intern Med. 2009 Apr 21;150(8):516-27. doi: 10.7326/0003-4819-150-8-200904210-00106. Epub 2009 Feb 16.	Schwartz LM	Ann Intern Med	2009	2009-02-18			10.7326/0003-4819-150-8-200904210-00106
cancer	statins		29544572	Effect of Metformin Alone Compared with Metformin Plus Simvastatin on Polycystic Ovarian Syndrome in Pakistani Women	Malik M, Tasnim N, Mahmud G.	J Coll Physicians Surg Pak. 2018 Mar;28(3):184-187. doi: 10.29271/jcpsp.2018.03.184.	Malik M	J Coll Physicians Surg Pak	2018	2018-03-17			10.29271/jcpsp.2018.03.184
cancer	statins		25439449	Safety profile of subjects treated to very low low-density lipoprotein cholesterol levels (<30 mg/dl) with rosuvastatin 20 mg daily (from JUPITER)	Everett BM, Mora S, Glynn RJ, MacFadyen J, Ridker PM.	Am J Cardiol. 2014 Dec 1;114(11):1682-9. doi: 10.1016/j.amjcard.2014.08.041. Epub 2014 Sep 16.	Everett BM	Am J Cardiol	2014	2014-12-03			10.1016/j.amjcard.2014.08.041
cancer	statins		21422960	Placebo adherence, clinical outcomes, and mortality in the women's health initiative randomized hormone therapy trials	Curtis JR, Larson JC, Delzell E, Brookhart MA, Cadarette SM, Chlebowski R, Judd S, Safford M, Solomon DH, Lacroix AZ.	Med Care. 2011 May;49(5):427-35. doi: 10.1097/MLR.0b013e318207ed9e.	Curtis JR	Med Care	2011	2011-03-23	PMC4217207	NIHMS633988	10.1097/MLR.0b013e318207ed9e
cancer	statins		11788107	Air Force/Texas Coronary Atherosclerosis Prevention Study (AFCAPS/TexCAPS): efficacy and tolerability of long-term treatment with lovastatin in women	Clearfield M, Downs JR, Weis S, Whitney EJ, Kruyer W, Shapiro DR, Stein EA, Langendorfer A, Beere PA, Gotto AM.	J Womens Health Gend Based Med. 2001 Dec;10(10):971-81. doi: 10.1089/152460901317193549.	Clearfield M	J Womens Health Gend Based Med	2001	2002-01-15			10.1089/152460901317193549
prevention	statins		9402445	Compliance and adverse event withdrawal: their impact on the West of Scotland Coronary Prevention Study		Eur Heart J. 1997 Nov;18(11):1718-24. doi: 10.1093/oxfordjournals.eurheartj.a015165.		Eur Heart J	1997	1997-12-24			10.1093/oxfordjournals.eurheartj.a015165
cancer	statins		30291370	Topical atorvastatin 1% for prevention of skin toxicity in patients receiving radiation therapy for breast cancer: a randomized, double-blind, placebo-controlled trial	Ghasemi A, Ghashghai Z, Akbari J, Yazdani-Charati J, Salehifar E, Hosseinimehr SJ.	Eur J Clin Pharmacol. 2019 Feb;75(2):171-178. doi: 10.1007/s00228-018-2570-x. Epub 2018 Oct 6.	Ghasemi A	Eur J Clin Pharmacol	2019	2018-10-07			10.1007/s00228-018-2570-x
duplicate	statins		32711460	DLinkage of the CHHiP randomised controlled trial with primary care data: a study investigating ways of supplementing cancer trials and improving evidence-based practice	Lemanska A, Byford RC, Cruickshank C, Dearnaley DP, Ferreira F, Griffin C, Hall E, Hinton W, de Lusignan S, Sherlock J, Faithfull S.	BMC Med Res Methodol. 2020 Jul 25;20(1):198. doi: 10.1186/s12874-020-01078-9.	Lemanska A	BMC Med Res Methodol	2020	2020-07-27	PMC7382082		10.1186/s12874-020-01078-9
1	statins		20727735	The addition of pravastatin to chemotherapy in advanced gastric carcinoma: a randomised phase II trial	Konings IR, van der Gaast A, van der Wijk LJ, de Jongh FE, Eskens FA, Sleijfer S.	Eur J Cancer. 2010 Dec;46(18):3200-4. doi: 10.1016/j.ejca.2010.07.036. Epub 2010 Aug 18.	Konings IR	Eur J Cancer	2010	2010-08-24			10.1016/j.ejca.2010.07.036
cancer	statins		21353104	Comparison of atorvastatin 5 and 20 mg/d for reducing F-18 fluorodeoxyglucose uptake in atherosclerotic plaques on positron emission tomography/computed tomography: a randomized, investigator-blinded, open-label, 6-month study in Japanese adults scheduled for percutaneous coronary intervention	Ishii H, Nishio M, Takahashi H, Aoyama T, Tanaka M, Toriyama T, Tamaki T, Yoshikawa D, Hayashi M, Amano T, Matsubara T, Murohara T.	Clin Ther. 2010 Dec;32(14):2337-47. doi: 10.1016/j.clinthera.2010.12.001.	Ishii H	Clin Ther	2010	2011-03-01			10.1016/j.clinthera.2010.12.001
cancer	statins		19968904	Session 4: CVD, diabetes and cancer: A dietary portfolio for management and prevention of heart disease	Esfahani A, Jenkins DJ, Kendall CW.	Proc Nutr Soc. 2010 Feb;69(1):39-44. doi: 10.1017/S0029665109991777. Epub 2009 Dec 8.	Esfahani A	Proc Nutr Soc	2010	2009-12-09			10.1017/S0029665109991777
cancer	statins		11348605	Air Force/Texas Coronary Atherosclerosis Prevention Study (AFCAPS/TEXCAPS): additional perspectives on tolerability of long-term treatment with lovastatin	Downs JR, Clearfield M, Tyroler HA, Whitney EJ, Kruyer W, Langendorfer A, Zagrebelsky V, Weis S, Shapiro DR, Beere PA, Gotto AM.	Am J Cardiol. 2001 May 1;87(9):1074-9. doi: 10.1016/s0002-9149(01)01464-3.	Downs JR	Am J Cardiol	2001	2001-05-12			10.1016/s0002-9149(01)01464-3
duplicate	statins		27470569	DFluvastatin combined with benazepril may contribute to the favorable prognosis of patients with atrial fibrillation	Yao H, Jiang L, Lin X, Liang ZG.	Biomed Pharmacother. 2016 Oct;83:687-692. doi: 10.1016/j.biopha.2016.07.031. Epub 2016 Jul 28.	Yao H	Biomed Pharmacother	2016	2016-07-30			10.1016/j.biopha.2016.07.031
duplicate	statins		32504272	DValidation of a Drug Transporter Probe Cocktail Using the Prototypical Inhibitors Rifampin, Probenecid, Verapamil, and Cimetidine	Wiebe ST, Giessmann T, Hohl K, Schmidt-Gerets S, Hauel E, Jambrecina A, Bader K, Ishiguro N, Taub ME, Sharma A, Ebner T, Mikus G, Fromm MF, Müller F, Stopfer P.	Clin Pharmacokinet. 2020 Dec;59(12):1627-1639. doi: 10.1007/s40262-020-00907-w.	Wiebe ST	Clin Pharmacokinet	2020	2020-06-07	PMC7716890		10.1007/s40262-020-00907-w
cancer	statins		8688757	Randomised placebo controlled trial of effect on mood of lowering cholesterol concentration. Oxford Cholesterol Study Group	Wardle J, Armitage J, Collins R, Wallendszus K, Keech A, Lawson A.	BMJ. 1996 Jul 13;313(7049):75-8. doi: 10.1136/bmj.313.7049.75.	Wardle J	BMJ	1996	1996-07-13	PMC2351518		10.1136/bmj.313.7049.75
cancer	statins		27407053	Effects of Vascular and Nonvascular Adverse Events and of Extended-Release Niacin With Laropiprant on Health and Healthcare Costs	Kent S, Haynes R, Hopewell JC, Parish S, Gray A, Landray MJ, Collins R, Armitage J, Mihaylova B; HPS2-THRIVE Collaborative Group.	Circ Cardiovasc Qual Outcomes. 2016 Jul;9(4):348-54. doi: 10.1161/CIRCOUTCOMES.115.002592. Epub 2016 Jul 12.	Kent S	Circ Cardiovasc Qual Outcomes	2016	2016-07-14			10.1161/CIRCOUTCOMES.115.002592
cancer	statins		12479764	Major outcomes in moderately hypercholesterolemic, hypertensive patients randomized to pravastatin vs usual care: The Antihypertensive and Lipid-Lowering Treatment to Prevent Heart Attack Trial (ALLHAT-LLT)	ALLHAT Officers and Coordinators for the ALLHAT Collaborative Research Group. The Antihypertensive and Lipid-Lowering Treatment to Prevent Heart Attack Trial.	JAMA. 2002 Dec 18;288(23):2998-3007. doi: 10.1001/jama.288.23.2998.	ALLHAT Officers and Coordinators for the ALLHAT Collaborative Research Group. The Antihypertensive and Lipid-Lowering Treatment to Prevent Heart Attack Trial	JAMA	2002	2002-12-20			10.1001/jama.288.23.2998
cancer	statins		19576349	Timing, causes, and predictors of death after three years' follow-up in the Danish Multicenter Randomized Study of Fibrinolysis versus Primary Angioplasty in Acute Myocardial Infarction (DANAMI-2) trial	Busk M, Maeng M, Kristensen SD, Thuesen L, Krusell LR, Mortensen LS, Steinmetz ER, Nielsen TT, Andersen HR; DANAMI-2 Investigators.	Am J Cardiol. 2009 Jul 15;104(2):210-5. doi: 10.1016/j.amjcard.2009.03.014. Epub 2009 May 18.	Busk M	Am J Cardiol	2009	2009-07-07			10.1016/j.amjcard.2009.03.014
cancer	statins		29449329	Impact of Apolipoprotein(a) Isoform Size on Lipoprotein(a) Lowering in the HPS2-THRIVE Study	Parish S, Hopewell JC, Hill MR, Marcovina S, Valdes-Marquez E, Haynes R, Offer A, Pedersen TR, Baigent C, Collins R, Landray M, Armitage J; HPS2-THRIVE Collaborative Group.	Circ Genom Precis Med. 2018 Feb;11(2):e001696. doi: 10.1161/CIRCGEN.117.001696.	Parish S	Circ Genom Precis Med	2018	2018-02-17	PMC5841847	EMS75720	10.1161/CIRCGEN.117.001696
cv drug	statins		25035292	Adjuvant zoledronic acid in patients with early breast cancer: final efficacy analysis of the AZURE (BIG 01/04) randomised open-label phase 3 trial	Coleman R, Cameron D, Dodwell D, Bell R, Wilson C, Rathbone E, Keane M, Gil M, Burkinshaw R, Grieve R, Barrett-Lee P, Ritchie D, Liversedge V, Hinsley S, Marshall H; AZURE investigators.	Lancet Oncol. 2014 Aug;15(9):997-1006. doi: 10.1016/S1470-2045(14)70302-X. Epub 2014 Jul 15.	Coleman R	Lancet Oncol	2014	2014-07-19			10.1016/S1470-2045(14)70302-X
1	statins		11286466	Effect of pravastatin on survival in patients with advanced hepatocellular carcinoma. A randomized controlled trial	Kawata S, Yamasaki E, Nagase T, Inui Y, Ito N, Matsuda Y, Inada M, Tamura S, Noda S, Imai Y, Matsuzawa Y.	Br J Cancer. 2001 Apr 6;84(7):886-91. doi: 10.1054/bjoc.2000.1716.	Kawata S	Br J Cancer	2001	2001-04-05	PMC2363838		10.1054/bjoc.2000.1716
cancer	statins		14564313	Effects of eicosapentaenoic acid on cardiovascular events in Japanese patients with hypercholesterolemia: rationale, design, and baseline characteristics of the Japan EPA Lipid Intervention Study (JELIS)	Yokoyama M, Origasa H; JELIS Investigators.	Am Heart J. 2003 Oct;146(4):613-20. doi: 10.1016/S0002-8703(03)00367-3.	Yokoyama M	Am Heart J	2003	2003-10-18			10.1016/S0002-8703(03)00367-3
cancer	statins		20304584	Ferritin levels, inflammatory biomarkers, and mortality in peripheral arterial disease: a substudy of the Iron (Fe) and Atherosclerosis Study (FeAST) Trial	Depalma RG, Hayes VW, Chow BK, Shamayeva G, May PE, Zacharski LR.	J Vasc Surg. 2010 Jun;51(6):1498-503. doi: 10.1016/j.jvs.2009.12.068. Epub 2010 Mar 20.	Depalma RG	J Vasc Surg	2010	2010-03-23			10.1016/j.jvs.2009.12.068
cv drug	statins		27943276	Validation of a microdose probe drug cocktail for clinical drug interaction assessments for drug transporters and CYP3A	Prueksaritanont T, Tatosian DA, Chu X, Railkar R, Evers R, Chavez-Eng C, Lutz R, Zeng W, Yabut J, Chan GH, Cai X, Latham AH, Hehman J, Stypinski D, Brejda J, Zhou C, Thornton B, Bateman KP, Fraser I, Stoch SA.	Clin Pharmacol Ther. 2017 Apr;101(4):519-530. doi: 10.1002/cpt.525. Epub 2016 Dec 10.	Prueksaritanont T	Clin Pharmacol Ther	2017	2016-12-13			10.1002/cpt.525
cancer	statins		30476251	Atorvastatin Treatment of Cavernous Angiomas with Symptomatic Hemorrhage Exploratory Proof of Concept (AT CASH EPOC) Trial	Polster SP, Stadnik A, Akers AL, Cao Y, Christoforidis GA, Fam MD, Flemming KD, Girard R, Hobson N, Koenig JI, Koskimäki J, Lane K, Liao JK, Lee C, Lyne SB, McBee N, Morrison L, Piedad K, Shenkar R, Sorrentino M, Thompson RE, Whitehead KJ, Zeineddine HA, Hanley DF, Awad IA.	Neurosurgery. 2019 Dec 1;85(6):843-853. doi: 10.1093/neuros/nyy539.	Polster SP	Neurosurgery	2019	2018-11-27	PMC7054711		10.1093/neuros/nyy539
cancer	statins		35264114	Common genetic variants do not predict recurrent events in coronary heart disease patients	Thompson PL, Hui J, Beilby J, Palmer LJ, Watts GF, West MJ, Kirby A, Marschner S, Simes RJ, Sullivan DR, White HD, Stewart R, Tonkin AM.	BMC Cardiovasc Disord. 2022 Mar 9;22(1):96. doi: 10.1186/s12872-022-02520-0.	Thompson PL	BMC Cardiovasc Disord	2022	2022-03-10	PMC8908687		10.1186/s12872-022-02520-0
cancer	statins		36378778	Magnetic Resonance Imaging of Intraplaque Hemorrhage and Plaque Lipid Content With Continued Lipid-Lowering Therapy: Results of a Magnetic Resonance Imaging Substudy in AIM-HIGH	Zhao XQ, Sun J, Hippe DS, Isquith DA, Canton G, Yamada K, Balu N, Crouse JR 3rd, Anderson TJ, Huston J 3rd, O'Brien KD, Hatsukami TS, Yuan C; AIM-HIGH Carotid MRI Substudy Investigators.	Circ Cardiovasc Imaging. 2022 Nov;15(11):e014229. doi: 10.1161/CIRCIMAGING.122.014229. Epub 2022 Nov 15.	Zhao XQ	Circ Cardiovasc Imaging	2022	2022-11-15			10.1161/CIRCIMAGING.122.014229
cancer	statins		29258367	Evaluation of prolonged use of statins on the clinical and biochemical abnormalities and ovulation dysfunction in single young women with polycystic ovary syndrome	Seyam E, Al Gelany S, Abd Al Ghaney A, Mohamed MAA, Youseff AM, Ibrahim EM, Khalifa EM, Hefzy E.	Gynecol Endocrinol. 2018 Jul;34(7):589-596. doi: 10.1080/09513590.2017.1418853. Epub 2017 Dec 19.	Seyam E	Gynecol Endocrinol	2018	2017-12-21			10.1080/09513590.2017.1418853
cancer	statins		26339166	Treatment Gap in the National Health-screening Program in Korea: Claim-based Follow-up of Statin Use for Sustained Hypercholesterolemia	Ahn E, Shin DW, Yang HK, Yun JM, Chun SH, Suh B, Lee H, Son KY, Cho B.	J Korean Med Sci. 2015 Sep;30(9):1266-72. doi: 10.3346/jkms.2015.30.9.1266. Epub 2015 Aug 13.	Ahn E	J Korean Med Sci	2015	2015-09-05	PMC4553673		10.3346/jkms.2015.30.9.1266
cv drug	statins		29037984	Effect of MAF amplification on treatment outcomes with adjuvant zoledronic acid in early breast cancer: a secondary analysis of the international, open-label, randomised, controlled, phase 3 AZURE (BIG 01/04) trial	Coleman R, Hall A, Albanell J, Hanby A, Bell R, Cameron D, Dodwell D, Marshall H, Jean-Mairet J, Tercero JC, Rojo F, Gregory W, Gomis RR.	Lancet Oncol. 2017 Nov;18(11):1543-1552. doi: 10.1016/S1470-2045(17)30603-4. Epub 2017 Oct 13.	Coleman R	Lancet Oncol	2017	2017-10-18			10.1016/S1470-2045(17)30603-4
cancer	statins		10091815	The effects of pravastatin on hospital admission in hypercholesterolemic middle-aged men: West of Scotland Coronary Prevention Study		J Am Coll Cardiol. 1999 Mar 15;33(4):909-15.		J Am Coll Cardiol	1999	1999-03-26
cancer	statins		7572686	Results of the primary outcome measure and clinical events from the Asymptomatic Carotid Artery Progression Study	Probstfield JL, Margitic SE, Byington RP, Espeland MA, Furberg CD.	Am J Cardiol. 1995 Sep 28;76(9):47C-53C. doi: 10.1016/s0002-9149(99)80470-6.	Probstfield JL	Am J Cardiol	1995	1995-09-28			10.1016/s0002-9149(99)80470-6
secondary	statins		25375154	Statin use is not associated with improved progression free survival in cetuximab treated KRAS mutant metastatic colorectal cancer patients: results from the CAIRO2 study	Krens LL, Simkens LH, Baas JM, Koomen ER, Gelderblom H, Punt CJ, Guchelaar HJ.	PLoS One. 2014 Nov 6;9(11):e112201. doi: 10.1371/journal.pone.0112201. eCollection 2014.	Krens LL	PLoS One	2014	2014-11-07	PMC4223044		10.1371/journal.pone.0112201
cancer	statins		9003110	Pravastatin reduces carotid intima-media thickness progression in an asymptomatic hypercholesterolemic mediterranean population: the Carotid Atherosclerosis Italian Ultrasound Study	Mercuri M, Bond MG, Sirtori CR, Veglia F, Crepaldi G, Feruglio FS, Descovich G, Ricci G, Rubba P, Mancini M, Gallus G, Bianchi G, D'Alò G, Ventura A.	Am J Med. 1996 Dec;101(6):627-34. doi: 10.1016/s0002-9343(96)00333-6.	Mercuri M	Am J Med	1996	1996-12-01			10.1016/s0002-9343(96)00333-6
cancer	statins		28460629	Effect on non-vascular outcomes of lowering LDL cholesterol in patients with chronic kidney disease: results from the Study of Heart and Renal Protection	Reith C, Staplin N, Herrington WG, Stevens W, Emberson J, Haynes R, Mafham M, Armitage J, Cass A, Craig JC, Jiang L, Pedersen T, Baigent C, Landray MJ; SHARP Collaborative Group.	BMC Nephrol. 2017 May 1;18(1):147. doi: 10.1186/s12882-017-0545-2.	Reith C	BMC Nephrol	2017	2017-05-03	PMC5412040		10.1186/s12882-017-0545-2
cancer	statins		21144505	Effects of atorvastatin on vascular function, inflammation, and androgens in women with polycystic ovary syndrome: a double-blind, randomized, placebo-controlled trial	Raja-Khan N, Kunselman AR, Hogeman CS, Stetter CM, Demers LM, Legro RS.	Fertil Steril. 2011 Apr;95(5):1849-52. doi: 10.1016/j.fertnstert.2010.11.040. Epub 2010 Dec 8.	Raja-Khan N	Fertil Steril	2011	2010-12-15	PMC3062732	NIHMS254278	10.1016/j.fertnstert.2010.11.040
cancer	statins		17719314	Safety and efficacy of Atorvastatin-induced very low-density lipoprotein cholesterol levels in Patients with coronary heart disease (a post hoc analysis of the treating to new targets [TNT] study)	LaRosa JC, Grundy SM, Kastelein JJ, Kostis JB, Greten H; Treating to New Targets (TNT) Steering Committee and Investigators.	Am J Cardiol. 2007 Sep 1;100(5):747-52. doi: 10.1016/j.amjcard.2007.03.102. Epub 2007 Jun 14.	LaRosa JC	Am J Cardiol	2007	2007-08-28			10.1016/j.amjcard.2007.03.102
cancer	statins		31797581	Reproducibility of cognitive endpoints in clinical trials: lessons from neurofibromatosis type 1	Payne JM, Hearps SJC, Walsh KS, Paltin I, Barton B, Ullrich NJ, Haebich KM, Coghill D, Gioia GA, Cantor A, Cutter G, Tonsgard JH, Viskochil D, Rey-Casserly C, Schorry EK, Ackerson JD, Klesse L, Fisher MJ, Gutmann DH, Rosser T, Packer RJ, Korf B, Acosta MT, North KN; NF Clinical Trials Consortium.	Ann Clin Transl Neurol. 2019 Dec;6(12):2555-2565. doi: 10.1002/acn3.50952. Epub 2019 Dec 3.	Payne JM	Ann Clin Transl Neurol	2019	2019-12-05	PMC6917317		10.1002/acn3.50952
duplicate	statins		35048107	DPolypill for prevention of cardiovascular diseases with focus on non-alcoholic steatohepatitis: the PolyIran-Liver trial	Merat S, Jafari E, Radmard AR, Khoshnia M, Sharafkhah M, Nateghi Baygi A, Marshall T, Shiravi Khuzani A, Cheng KK, Poustchi H, Malekzadeh R.	Eur Heart J. 2022 Jun 1;43(21):2023-2033. doi: 10.1093/eurheartj/ehab919.	Merat S	Eur Heart J	2022	2022-01-20			10.1093/eurheartj/ehab919
cancer	statins		31447131	Serious Adverse Effects of Extended-release Niacin/Laropiprant: Results From the Heart Protection Study 2-Treatment of HDL to Reduce the Incidence of Vascular Events (HPS2-THRIVE) Trial	Haynes R, Valdes-Marquez E, Hopewell JC, Chen F, Li J, Parish S, Landray MJ, Armitage J; HPS2-THRIVE Collaborative Group; HPS2-THRIVE Writing Committee members; HPS2-THRIVE Steering Committee members.	Clin Ther. 2019 Sep;41(9):1767-1777. doi: 10.1016/j.clinthera.2019.06.012. Epub 2019 Aug 22.	Haynes R	Clin Ther	2019	2019-08-27			10.1016/j.clinthera.2019.06.012
1	statins		21411446	A randomized phase II study of gefitinib plus simvastatin versus gefitinib alone in previously treated patients with advanced non-small cell lung cancer	Han JY, Lee SH, Yoo NJ, Hyung LS, Moon YJ, Yun T, Kim HT, Lee JS.	Clin Cancer Res. 2011 Mar 15;17(6):1553-60. doi: 10.1158/1078-0432.CCR-10-2525.	Han JY	Clin Cancer Res	2011	2011-03-18			10.1158/1078-0432.CCR-10-2525
cancer	statins		17570410	Effect of statin therapy on early return of potency after nerve sparing radical retropubic prostatectomy	Hong SK, Han BK, Jeong SJ, Byun SS, Lee SE.	J Urol. 2007 Aug;178(2):613-6. doi: 10.1016/j.juro.2007.03.132. Epub 2007 Jun 13.	Hong SK	J Urol	2007	2007-06-16			10.1016/j.juro.2007.03.132
1	statins		28111428	Randomized Phase II Study of Afatinib Plus Simvastatin Versus Afatinib Alone in Previously Treated Patients with Advanced Nonadenocarcinomatous Non-small Cell Lung Cancer	Lee Y, Lee KH, Lee GK, Lee SH, Lim KY, Joo J, Go YJ, Lee JS, Han JY.	Cancer Res Treat. 2017 Oct;49(4):1001-1011. doi: 10.4143/crt.2016.546. Epub 2017 Jan 13.	Lee Y	Cancer Res Treat	2017	2017-01-24	PMC5654166		10.4143/crt.2016.546
cancer	statins		32022434	Visual spatial learning outcomes for clinical trials in neurofibromatosis type 1	Ullrich NJ, Payne JM, Walsh KS, Cutter G, Packer R, North K, Rey-Casserly C; NF Clinical Trials Consortium.	Ann Clin Transl Neurol. 2020 Feb;7(2):245-249. doi: 10.1002/acn3.50976. Epub 2020 Feb 5.	Ullrich NJ	Ann Clin Transl Neurol	2020	2020-02-06	PMC7034508		10.1002/acn3.50976
cancer	statins		30686636	Effect of atorvastatin on humoral immune response to 23-valent pneumococcal polysaccharide vaccination in healthy volunteers: The StatVax randomized clinical trial	Wildes TJ, Grippin A, Fasanya H, Dyson KA, Brantly M.	Vaccine. 2019 Feb 28;37(10):1313-1324. doi: 10.1016/j.vaccine.2019.01.023. Epub 2019 Jan 25.	Wildes TJ	Vaccine	2019	2019-01-29	PMC6379110	NIHMS1519581	10.1016/j.vaccine.2019.01.023
cancer	statins		27830357	Effects of ulinastatin on early postoperative cognitive function after one-lung ventilation surgery in elderly patients receiving neoadjuvant chemotherapy	Wang KY, Yang QY, Tang P, Li HX, Zhao HW, Ren XB.	Metab Brain Dis. 2017 Apr;32(2):427-435. doi: 10.1007/s11011-016-9926-7. Epub 2016 Nov 9.	Wang KY	Metab Brain Dis	2017	2016-11-11			10.1007/s11011-016-9926-7
cancer	statins		27508319	Angiographic progression of coronary atherosclerosis in patients with familial hypercholesterolaemia treated with non-statin therapy: Impact of a fat-modified diet and a resin	Watts GF, Pang J, Chan DC, Brunt JNH, Lewis B.	Atherosclerosis. 2016 Sep;252:82-87. doi: 10.1016/j.atherosclerosis.2016.07.923. Epub 2016 Jul 31.	Watts GF	Atherosclerosis	2016	2016-08-11			10.1016/j.atherosclerosis.2016.07.923
cancer	statins		11302109	Results of the low-dose (20 mg) pravastatin GISSI Prevenzione trial in 4271 patients with recent myocardial infarction: do stopped trials contribute to overall knowledge? GISSI Prevenzione Investigators (Gruppo Italiano per lo Studio della Sopravvivenza nell'Infarto Miocardico)		Ital Heart J. 2000 Dec;1(12):810-20.		Ital Heart J	2000	2001-04-17
outcomes	statins		24614012	A randomized, double-blind, placebo-controlled phase II clinical trial of lovastatin for various endpoints of melanoma pathobiology	Linden KG, Leachman SA, Zager JS, Jakowatz JG, Viner JL, McLaren CE, Barr RJ, Carpenter PM, Chen WP, Elmets CA, Tangrea JA, Lim SJ, Cochran AJ, Meyskens FL Jr.	Cancer Prev Res (Phila). 2014 May;7(5):496-504. doi: 10.1158/1940-6207.CAPR-13-0189. Epub 2014 Mar 10.	Linden KG	Cancer Prev Res (Phila)	2014	2014-03-12	PMC4208700	NIHMS575224	10.1158/1940-6207.CAPR-13-0189
duplicate	statins		25230980	DPolypill for the prevention of cardiovascular disease (PolyIran): study design and rationale for a pragmatic cluster randomized controlled trial	Ostovaneh MR, Poustchi H, Hemming K, Marjani H, Pourshams A, Nateghi A, Majed M, Navabakhsh B, Khoshnia M, Jaafari E, Mohammadifard N, Malekzadeh F, Merat S, Sadeghi M, Naemi M, Etemadi A, Thomas GN, Sarrafzadegan N, Cheng KK, Marshall T, Malekzadeh R.	Eur J Prev Cardiol. 2015 Dec;22(12):1609-17. doi: 10.1177/2047487314550803. Epub 2014 Sep 17.	Ostovaneh MR	Eur J Prev Cardiol	2015	2014-09-19	PMC5836725	NIHMS945531	10.1177/2047487314550803
duplicate	statins		19501900	DRosiglitazone evaluated for cardiovascular outcomes in oral agent combination therapy for type 2 diabetes (RECORD): a multicentre, randomised, open-label trial	Home PD, Pocock SJ, Beck-Nielsen H, Curtis PS, Gomis R, Hanefeld M, Jones NP, Komajda M, McMurray JJ; RECORD Study Team.	Lancet. 2009 Jun 20;373(9681):2125-35. doi: 10.1016/S0140-6736(09)60953-3. Epub 2009 Jun 6.	Home PD	Lancet	2009	2009-06-09			10.1016/S0140-6736(09)60953-3
cancer	statins		25218922	Poor glycemic control is associated with reduced prostate specific antigen concentrations in men with type 1 diabetes	Sarma AV, Hotaling J, Dunn RL, Cleary PA, Braffett BH, Kim C, Martin C, Herman W, Gatcomb P, Jacobson AM, Holt SK, Wessells H; DCCT/EDIC Research Group.	J Urol. 2015 Mar;193(3):786-93. doi: 10.1016/j.juro.2014.08.115. Epub 2014 Sep 11.	Sarma AV	J Urol	2015	2014-09-15	PMC4363040	NIHMS655159	10.1016/j.juro.2014.08.115
cancer	statins		32359899	Influence of lipoproteins and antiplatelet agents on vein graft patency 1 year after coronary artery bypass grafting	Zhu J, Zhu Y, Zhang M, Xue Q, Hu J, Liu H, Wang R, Wang X, Zhao Q.	J Thorac Cardiovasc Surg. 2022 Mar;163(3):1030-1039.e4. doi: 10.1016/j.jtcvs.2020.03.039. Epub 2020 Mar 21.	Zhu J	J Thorac Cardiovasc Surg	2022	2020-05-04			10.1016/j.jtcvs.2020.03.039
cancer	statins		10787361	Postmenopausal hormone therapy increases risk for venous thromboembolic disease. The Heart and Estrogen/progestin Replacement Study	Grady D, Wenger NK, Herrington D, Khan S, Furberg C, Hunninghake D, Vittinghoff E, Hulley S.	Ann Intern Med. 2000 May 2;132(9):689-96. doi: 10.7326/0003-4819-132-9-200005020-00002.	Grady D	Ann Intern Med	2000	2000-04-29			10.7326/0003-4819-132-9-200005020-00002
cancer	statins		9388128	Effects of lovastatin on the immune system	Muldoon MF, Flory JD, Marsland A, Manuck SB, Whiteside TL, Rabin B.	Am J Cardiol. 1997 Nov 15;80(10):1391-4. doi: 10.1016/s0002-9149(97)00695-4.	Muldoon MF	Am J Cardiol	1997	1997-12-05			10.1016/s0002-9149(97)00695-4
cancer	statins		24994919	Building the palliative care evidence base: Lessons from a randomized controlled trial of oxygen vs room air for refractory dyspnea	LeBlanc TW, Abernethy AP.	J Natl Compr Canc Netw. 2014 Jul;12(7):989-92. doi: 10.6004/jnccn.2014.0095.	LeBlanc TW	J Natl Compr Canc Netw	2014	2014-07-05	PMC4158402	NIHMS612287	10.6004/jnccn.2014.0095
cv drug	statins		26857559	A pharmacogenetic pilot study reveals MTHFR, DRD3, and MDR1 polymorphisms as biomarker candidates for slow atorvastatin metabolizers	León-Cachón RBR, Ascacio-Martínez JA, Gamino-Peña ME, Cerda-Flores RM, Meester I, Gallardo-Blanco HL, Gómez-Silva M, Piñeyro-Garza E, Barrera-Saldaña HA.	BMC Cancer. 2016 Feb 8;16:74. doi: 10.1186/s12885-016-2062-2.	León-Cachón RBR	BMC Cancer	2016	2016-02-10	PMC4746878		10.1186/s12885-016-2062-2
cancer	statins		35913798	Reduced gut microbial diversity in familial hypercholesterolemia with no effect of omega-3 polyunsaturated fatty acids intervention - a pilot trial	Storm-Larsen C, Hande LN, Kummen M, Thunhaug H, Vestad B, Hansen SH, Hovland A, Trøseid M, Lappegård KT, Hov JR.	Scand J Clin Lab Invest. 2022 Sep;82(5):363-370. doi: 10.1080/00365513.2022.2102540. Epub 2022 Aug 1.	Storm-Larsen C	Scand J Clin Lab Invest	2022	2022-08-01			10.1080/00365513.2022.2102540
cancer	statins		23444397	HPS2-THRIVE randomized placebo-controlled trial in 25 673 high-risk patients of ER niacin/laropiprant: trial design, pre-specified muscle and liver outcomes, and reasons for stopping study treatment	HPS2-THRIVE Collaborative Group.	Eur Heart J. 2013 May;34(17):1279-91. doi: 10.1093/eurheartj/eht055. Epub 2013 Feb 26.	HPS2-THRIVE Collaborative Group	Eur Heart J	2013	2013-02-28	PMC3640201		10.1093/eurheartj/eht055
cancer	statins		31643041	Effect of Simvastatin on Permeability in Cerebral Cavernous Malformation Type 1 Patients: Results from a Pilot Small Randomized Controlled Clinical Trial	Mabray MC, Caprihan A, Nelson J, McCulloch CE, Zafar A, Kim H, Hart BL, Morrison L.	Transl Stroke Res. 2020 Jun;11(3):319-321. doi: 10.1007/s12975-019-00737-4. Epub 2019 Oct 23.	Mabray MC	Transl Stroke Res	2020	2019-10-24	PMC7176512	NIHMS1059979	10.1007/s12975-019-00737-4
cancer	statins		19681918	Atorvastatin pretreatment augments the effect of metformin in patients with polycystic ovary syndrome (PCOS)	Sathyapalan T, Kilpatrick ES, Coady AM, Atkin SL.	Clin Endocrinol (Oxf). 2010 Apr;72(4):566-8. doi: 10.1111/j.1365-2265.2009.03678.x. Epub 2009 Aug 4.	Sathyapalan T	Clin Endocrinol (Oxf)	2010	2009-08-18			10.1111/j.1365-2265.2009.03678.x
cancer	statins		8543958	Computerised record linkage: compared with traditional patient follow-up methods in clinical trials and illustrated in a prospective epidemiological study. The West of Scotland Coronary Prevention Study Group		J Clin Epidemiol. 1995 Dec;48(12):1441-52. doi: 10.1016/0895-4356(95)00530-7.		J Clin Epidemiol	1995	1995-12-01			10.1016/0895-4356(95)00530-7
duplicate	ace inhibitors		31171092	DRandomized Trial of Lisinopril Versus Carvedilol to Prevent Trastuzumab Cardiotoxicity in Patients With Breast Cancer	Guglin M, Krischer J, Tamura R, Fink A, Bello-Matricaria L, McCaskill-Stevens W, Munster PN.	J Am Coll Cardiol. 2019 Jun 11;73(22):2859-2868. doi: 10.1016/j.jacc.2019.03.495.	Guglin M	J Am Coll Cardiol	2019	2019-06-08	PMC6557296	NIHMS1528735	10.1016/j.jacc.2019.03.495
cardioprotective	ace inhibitors		34436523	Cardioprotective Strategy for Patients With Nonmetastatic Breast Cancer Who Are Receiving an Anthracycline-Based Chemotherapy: A Randomized Clinical Trial	Livi L, Barletta G, Martella F, Saieva C, Desideri I, Bacci C, Del Bene MR, Airoldi M, Amoroso D, Coltelli L, Scotti V, Becherini C, Visani L, Salvestrini V, Mariotti M, Pedani F, Bernini M, Sanchez L, Orzalesi L, Nori J, Bianchi S, Olivotto I, Meattini I.	JAMA Oncol. 2021 Oct 1;7(10):1544-1549. doi: 10.1001/jamaoncol.2021.3395.	Livi L	JAMA Oncol	2021	2021-08-26	PMC8391772		10.1001/jamaoncol.2021.3395
cancer	ace inhibitors		10639540	Vitamin E supplementation and cardiovascular events in high-risk patients	Heart Outcomes Prevention Evaluation Study Investigators, Yusuf S, Dagenais G, Pogue J, Bosch J, Sleight P.	N Engl J Med. 2000 Jan 20;342(3):154-60. doi: 10.1056/NEJM200001203420302.	Heart Outcomes Prevention Evaluation Study Investigators	N Engl J Med	2000	2000-01-20			10.1056/NEJM200001203420302
cancer	ace inhibitors		33782036	Ramipril and Cardiovascular Outcomes in Patients on Maintenance Hemodialysis: The ARCADIA Multicenter Randomized Controlled Trial	Ruggenenti P, Podestà MA, Trillini M, Perna A, Peracchi T, Rubis N, Villa D, Martinetti D, Cortinovis M, Ondei P, Condemi CG, Guastoni CM, Meterangelis A, Granata A, Mambelli E, Pasquali S, Genovesi S, Pieruzzi F, Bertoli SV, Del Rosso G, Garozzo M, Rigotti A, Pozzi C, David S, Daidone G, Mingardi G, Mosconi G, Galfré A, Romei Longhena G, Pacitti A, Pani A, Hidalgo Godoy J, Anders HJ, Remuzzi G; …	Clin J Am Soc Nephrol. 2021 Apr 7;16(4):575-587. doi: 10.2215/CJN.12940820. Epub 2021 Mar 29.	Ruggenenti P	Clin J Am Soc Nephrol	2021	2021-03-30	PMC8092055		10.2215/CJN.12940820
cardioprotective	ace inhibitors		34582653	The Role of Lisinopril and Bisoprolol to Prevent Anthracycline Induced Cardiotoxicity in Locally Advanced Breast Cancer Patients	Wihandono A, Azhar Y, Abdurahman M, Hidayat S.	Asian Pac J Cancer Prev. 2021 Sep 1;22(9):2847-2853. doi: 10.31557/APJCP.2021.22.9.2847.	Wihandono A	Asian Pac J Cancer Prev	2021	2021-09-28	PMC8850900		10.31557/APJCP.2021.22.9.2847
duplicate	ace inhibitors		28577685	DLisinopril or Coreg CR in reducing cardiotoxicity in women with breast cancer receiving trastuzumab: A rationale and design of a randomized clinical trial	Guglin M, Munster P, Fink A, Krischer J.	Am Heart J. 2017 Jun;188:87-92. doi: 10.1016/j.ahj.2017.03.010. Epub 2017 Mar 22.	Guglin M	Am Heart J	2017	2017-06-05	PMC5458618	NIHMS861961	10.1016/j.ahj.2017.03.010
cardioprotective	ace inhibitors		31995035	Anthracycline-induced cardiotoxicity prevention with angiotensin-converting enzyme inhibitor ramipril in women with low-risk breast cancer: results of a prospective randomized study	Słowik A, Jagielski P, Potocki P, Streb J, Ochenduszko S, Wysocki P, Gajos G, Konduracka E.	Kardiol Pol. 2020 Feb 25;78(2):131-137. doi: 10.33963/KP.15163. Epub 2020 Jan 29.	Słowik A	Kardiol Pol	2020	2020-01-30			10.33963/KP.15163
randomized	ace inhibitors		10668837	Angiotensin-converting enzyme inhibitors, calcium channel blockers, and breast cancer	Meier CR, Derby LE, Jick SS, Jick H.	Arch Intern Med. 2000 Feb 14;160(3):349-53. doi: 10.1001/archinte.160.3.349.	Meier CR	Arch Intern Med	2000	2000-02-11			10.1001/archinte.160.3.349
duplicate	ace inhibitors		31448738	DEffectiveness of polypill for primary and secondary prevention of cardiovascular diseases (PolyIran): a pragmatic, cluster-randomised trial	Roshandel G, Khoshnia M, Poustchi H, Hemming K, Kamangar F, Gharavi A, Ostovaneh MR, Nateghi A, Majed M, Navabakhsh B, Merat S, Pourshams A, Nalini M, Malekzadeh F, Sadeghi M, Mohammadifard N, Sarrafzadegan N, Naemi-Tabiei M, Fazel A, Brennan P, Etemadi A, Boffetta P, Thomas N, Marshall T, Cheng KK, Malekzadeh R.	Lancet. 2019 Aug 24;394(10199):672-683. doi: 10.1016/S0140-6736(19)31791-X.	Roshandel G	Lancet	2019	2019-08-27			10.1016/S0140-6736(19)31791-X
cardioprotective	ace inhibitors		26081815	Angiotensin-Converting Enzyme and Aldosterone Serum Levels as Prognostic and Predictive Biomarkers for Cediranib in NCIC Clinical Trials Group Study BR.24	Bar J, Ding K, Zhao H, Han L, Laurie SA, Seymour L, Addison CL, Shepherd FA, Goss GD, Dimitroulakos J, Bradbury PA.	Clin Lung Cancer. 2015 Nov;16(6):e189-201. doi: 10.1016/j.cllc.2015.05.002. Epub 2015 May 13.	Bar J	Clin Lung Cancer	2015	2015-06-18			10.1016/j.cllc.2015.05.002
cardioprotective	ace inhibitors		27003392	Effect of Enalapril on Preventing Anthracycline-Induced Cardiomyopathy	Janbabai G, Nabati M, Faghihinia M, Azizi S, Borhani S, Yazdani J.	Cardiovasc Toxicol. 2017 Apr;17(2):130-139. doi: 10.1007/s12012-016-9365-z.	Janbabai G	Cardiovasc Toxicol	2017	2016-03-23			10.1007/s12012-016-9365-z
cardioprotective	ace inhibitors		30009543	Role of ACE inhibitors in anthracycline-induced cardiotoxicity: A randomized, double-blind, placebo-controlled trial	Gupta V, Kumar Singh S, Agrawal V, Bali Singh T.	Pediatr Blood Cancer. 2018 Nov;65(11):e27308. doi: 10.1002/pbc.27308. Epub 2018 Jul 15.	Gupta V	Pediatr Blood Cancer	2018	2018-07-17			10.1002/pbc.27308
cardioprotective	ace inhibitors		27100959	Utility of the ACE Inhibitor Captopril in Mitigating Radiation-associated Pulmonary Toxicity in Lung Cancer: Results From NRG Oncology RTOG 0123	Small W Jr, James JL, Moore TD, Fintel DJ, Lutz ST, Movsas B, Suntharalingam M, Garces YI, Ivker R, Moulder J, Pugh S, Berk LB.	Am J Clin Oncol. 2018 Apr;41(4):396-401. doi: 10.1097/COC.0000000000000289.	Small W Jr	Am J Clin Oncol	2018	2016-04-22	PMC5073047	NIHMS767140	10.1097/COC.0000000000000289
prevention	ace inhibitors		32102506	The Effect of ACE Inhibitor on the Quality of Life amongst Patients with Cancer Cachexia	Dehghani M, Mirzaie M, Farhadi P, Rezvani A.	Asian Pac J Cancer Prev. 2020 Feb 1;21(2):325-330. doi: 10.31557/APJCP.2020.21.2.325.	Dehghani M	Asian Pac J Cancer Prev	2020	2020-02-28	PMC7332150		10.31557/APJCP.2020.21.2.325
cardioprotective	ace inhibitors		28237959	Comparison of efficacy and safety between benidipine and hydrochlorothiazide in fosinopril-treated hypertensive patients with chronic kidney disease: protocol for a randomised controlled trial	Xue C, Zhou C, Yang B, Lv J, Dai B, Yu S, Wang Y, Zhao G, Mei C.	BMJ Open. 2017 Feb 24;7(2):e013672. doi: 10.1136/bmjopen-2016-013672.	Xue C	BMJ Open	2017	2017-02-27	PMC5337719		10.1136/bmjopen-2016-013672
duplicate	ace inhibitors		23020955	DOxidative stress-associated hypertension in surgically induced brain injury patients: effects of β-blocker and angiotensin-converting enzyme inhibitor	Velayutham PK, Adhikary SD, Babu SK, Vedantam R, Korula G, Ramachandran A.	J Surg Res. 2013 Jan;179(1):125-31. doi: 10.1016/j.jss.2012.09.005. Epub 2012 Sep 21.	Velayutham PK	J Surg Res	2013	2012-10-02			10.1016/j.jss.2012.09.005
cancer	ace inhibitors		27371719	An evaluation of the effect of an angiotensin-converting enzyme inhibitor on the growth rate of small abdominal aortic aneurysms: a randomized placebo-controlled trial (AARDVARK)	Bicknell CD, Kiru G, Falaschetti E, Powell JT, Poulter NR; AARDVARK Collaborators.	Eur Heart J. 2016 Nov 7;37(42):3213-3221. doi: 10.1093/eurheartj/ehw257. Epub 2016 Jul 1.	Bicknell CD	Eur Heart J	2016	2016-07-03	PMC5181384		10.1093/eurheartj/ehw257
prevention	ace inhibitors		19501932	Combination of vitamin K2 and angiotensin-converting enzyme inhibitor ameliorates cumulative recurrence of hepatocellular carcinoma	Yoshiji H, Noguchi R, Toyohara M, Ikenaka Y, Kitade M, Kaji K, Yamazaki M, Yamao J, Mitoro A, Sawai M, Yoshida M, Fujimoto M, Tsujimoto T, Kawaratani H, Uemura M, Fukui H.	J Hepatol. 2009 Aug;51(2):315-21. doi: 10.1016/j.jhep.2009.04.011. Epub 2009 May 15.	Yoshiji H	J Hepatol	2009	2009-06-09			10.1016/j.jhep.2009.04.011
duplicate	ace inhibitors		18728281	DAssociation of ACE inhibitors and angiotensin receptor blockers with keratinocyte cancer prevention in the randomized VATTC trial	Christian JB, Lapane KL, Hume AL, Eaton CB, Weinstock MA; VATTC Trial.	J Natl Cancer Inst. 2008 Sep 3;100(17):1223-32. doi: 10.1093/jnci/djn262. Epub 2008 Aug 26.	Christian JB	J Natl Cancer Inst	2008	2008-08-30			10.1093/jnci/djn262
cardioprotective	ace inhibitors		17101852	Prevention of high-dose chemotherapy-induced cardiotoxicity in high-risk patients by angiotensin-converting enzyme inhibition	Cardinale D, Colombo A, Sandri MT, Lamantia G, Colombo N, Civelli M, Martinelli G, Veglia F, Fiorentini C, Cipolla CM.	Circulation. 2006 Dec 5;114(23):2474-81. doi: 10.1161/CIRCULATIONAHA.106.635144. Epub 2006 Nov 13.	Cardinale D	Circulation	2006	2006-11-15			10.1161/CIRCULATIONAHA.106.635144
prevention	ace inhibitors		21874260	Combination of branched-chain amino acids and angiotensin-converting enzyme inhibitor suppresses the cumulative recurrence of hepatocellular carcinoma: a randomized control trial	Yoshiji H, Noguchi R, Ikenaka Y, Kaji K, Aihara Y, Yamazaki M, Yamao J, Toyohara M, Mitoro A, Sawai M, Yoshida M, Morioka C, Fujimoto M, Uemura M, Fukui H.	Oncol Rep. 2011 Dec;26(6):1547-53. doi: 10.3892/or.2011.1433. Epub 2011 Aug 24.	Yoshiji H	Oncol Rep	2011	2011-08-30			10.3892/or.2011.1433
cancer	ace inhibitors		26685718	Propranolol versus captopril in the treatment of infantile hemangioma (IH): A randomized controlled trial	Zaher H, Rasheed H, El-Komy MM, Hegazy RA, Gawdat HI, Abdel Halim DM, Abdel Hay RM, Hegazy RA, Mohy AM.	J Am Acad Dermatol. 2016 Mar;74(3):499-505. doi: 10.1016/j.jaad.2015.09.061. Epub 2015 Dec 11.	Zaher H	J Am Acad Dermatol	2016	2015-12-22			10.1016/j.jaad.2015.09.061
duplicate	ace inhibitors		22205355	DAnalysis of baseline parameters in the HALT polycystic kidney disease trials	Torres VE, Chapman AB, Perrone RD, Bae KT, Abebe KZ, Bost JE, Miskulin DC, Steinman TI, Braun WE, Winklhofer FT, Hogan MC, Oskoui FR, Kelleher C, Masoumi A, Glockner J, Halin NJ, Martin DR, Remer E, Patel N, Pedrosa I, Wetzel LH, Thompson PA, Miller JP, Meyers CM, Schrier RW; HALT PKD Study Group.	Kidney Int. 2012 Mar;81(6):577-85. doi: 10.1038/ki.2011.411. Epub 2011 Dec 28.	Torres VE	Kidney Int	2012	2011-12-30	PMC3580956	NIHMS444022	10.1038/ki.2011.411
cardioprotective	ace inhibitors		23583763	Enalapril and carvedilol for preventing chemotherapy-induced left ventricular systolic dysfunction in patients with malignant hemopathies: the OVERCOME trial (preventiOn of left Ventricular dysfunction with Enalapril and caRvedilol in patients submitted to intensive ChemOtherapy for the treatment of Malignant hEmopathies)	Bosch X, Rovira M, Sitges M, Domènech A, Ortiz-Pérez JT, de Caralt TM, Morales-Ruiz M, Perea RJ, Monzó M, Esteve J.	J Am Coll Cardiol. 2013 Jun 11;61(23):2355-62. doi: 10.1016/j.jacc.2013.02.072. Epub 2013 Apr 10.	Bosch X	J Am Coll Cardiol	2013	2013-04-16			10.1016/j.jacc.2013.02.072
duplicate	ace inhibitors		27009620	DDoes Antihypertensive Drug Class Affect Day-to-Day Variability of Self-Measured Home Blood Pressure? The HOMED-BP Study	Asayama K, Ohkubo T, Hanazawa T, Watabe D, Hosaka M, Satoh M, Yasui D, Staessen JA, Imai Y; Hypertensive Objective Treatment Based on Measurement by Electrical Devices of Blood Pressure (HOMED‐BP) Study Investigators.	J Am Heart Assoc. 2016 Mar 23;5(3):e002995. doi: 10.1161/JAHA.115.002995.	Asayama K	J Am Heart Assoc	2016	2016-03-25	PMC4943272		10.1161/JAHA.115.002995
cardioprotective	ace inhibitors		31570470	The Role of Metoprolol and Enalapril in the Prevention of Doxorubicin-induced Cardiotoxicity in Lymphoma Patients	Georgakopoulos P, Kyriakidis M, Perpinia A, Karavidas A, Zimeras S, Mamalis N, Kouvela M, Charpidou A.	Anticancer Res. 2019 Oct;39(10):5703-5707. doi: 10.21873/anticanres.13769.	Georgakopoulos P	Anticancer Res	2019	2019-10-02			10.21873/anticanres.13769
cancer	ace inhibitors		16864749	Clinical events in high-risk hypertensive patients randomly assigned to calcium channel blocker versus angiotensin-converting enzyme inhibitor in the antihypertensive and lipid-lowering treatment to prevent heart attack trial	Leenen FH, Nwachuku CE, Black HR, Cushman WC, Davis BR, Simpson LM, Alderman MH, Atlas SA, Basile JN, Cuyjet AB, Dart R, Felicetta JV, Grimm RH, Haywood LJ, Jafri SZ, Proschan MA, Thadani U, Whelton PK, Wright JT; Antihypertensive and Lipid-Lowering Treatment to Prevent Heart Attack Trial Collaborative Research Group.	Hypertension. 2006 Sep;48(3):374-84. doi: 10.1161/01.HYP.0000231662.77359.de. Epub 2006 Jul 24.	Leenen FH	Hypertension	2006	2006-07-26			10.1161/01.HYP.0000231662.77359.de
cardioprotective	ace inhibitors		30395904	Daily Lisinopril vs Placebo for Prevention of Chemoradiation-Induced Pulmonary Distress in Patients With Lung Cancer (Alliance MC1221): A Pilot Double-Blind Randomized Trial	Sio TT, Atherton PJ, Pederson LD, Zhen WK, Mutter RW, Garces YI, Ma DJ, Leenstra JL, Rwigema JM, Dakhil S, Bearden JD, van der Veen SJ, Ganti AK, Schild SE, Miller RC.	Int J Radiat Oncol Biol Phys. 2019 Mar 1;103(3):686-696. doi: 10.1016/j.ijrobp.2018.10.035. Epub 2018 Nov 2.	Sio TT	Int J Radiat Oncol Biol Phys	2019	2018-11-06	PMC6431240	NIHMS997693	10.1016/j.ijrobp.2018.10.035
duplicate	ace inhibitors		27893331	DMultidisciplinary Approach to Novel Therapies in Cardio-Oncology Research (MANTICORE 101-Breast): A Randomized Trial for the Prevention of Trastuzumab-Associated Cardiotoxicity	Pituskin E, Mackey JR, Koshman S, Jassal D, Pitz M, Haykowsky MJ, Pagano JJ, Chow K, Thompson RB, Vos LJ, Ghosh S, Oudit GY, Ezekowitz JA, Paterson DI.	J Clin Oncol. 2017 Mar 10;35(8):870-877. doi: 10.1200/JCO.2016.68.7830. Epub 2016 Nov 28.	Pituskin E	J Clin Oncol	2017	2016-11-29			10.1200/JCO.2016.68.7830
cv drug	ace inhibitors		26991917	Effect of folic acid supplementation on cancer risk among adults with hypertension in China: A randomized clinical trial	Qin X, Shen L, Zhang R, Li Y, Wang X, Wang B, Jiang X, Jiang H, Lei Y, Hou FF, Gu J, Huo Y.	Int J Cancer. 2017 Aug 15;141(4):837-847. doi: 10.1002/ijc.30094. Epub 2017 Jun 5.	Qin X	Int J Cancer	2017	2016-03-19			10.1002/ijc.30094
cancer	ace inhibitors		27488944	An evaluation of the effect of an angiotensin-converting enzyme inhibitor on the growth rate of small abdominal aortic aneurysms: a randomised placebo-controlled trial (AARDVARK)	Kiru G, Bicknell C, Falaschetti E, Powell J, Poulter N.	Health Technol Assess. 2016 Jul;20(59):1-180. doi: 10.3310/hta20590.	Kiru G	Health Technol Assess	2016	2016-08-05	PMC5002899		10.3310/hta20590
duplicate	ace inhibitors		29699885	DImpact of a Primary Care CKD Registry in a US Public Safety-Net Health Care Delivery System: A Pragmatic Randomized Trial	Tuot DS, McCulloch CE, Velasquez A, Schillinger D, Hsu CY, Handley M, Powe NR.	Am J Kidney Dis. 2018 Aug;72(2):168-177. doi: 10.1053/j.ajkd.2018.01.058. Epub 2018 Apr 23.	Tuot DS	Am J Kidney Dis	2018	2018-04-28	PMC6057801	NIHMS962677	10.1053/j.ajkd.2018.01.058
cancer	ace inhibitors		19711440	Systolic blood pressure and subjective well-being in patients with coronary artery disease	Gong Y, Handberg EM, Gerhard T, Cooper-Dehoff RM, Ried LD, Johnson JA, Pepine CJ; INVEST Investigators.	Clin Cardiol. 2009 Nov;32(11):627-32. doi: 10.1002/clc.20501.	Gong Y	Clin Cardiol	2009	2009-08-28	PMC2810952	NIHMS163680	10.1002/clc.20501
cardioprotective	ace inhibitors		33605416	Cardiac and cardiometabolic phenotyping of trastuzumab-mediated cardiotoxicity: a secondary analysis of the MANTICORE trial	Kirkham AA, Pituskin E, Thompson RB, Mackey JR, Koshman SL, Jassal D, Pitz M, Haykowsky MJ, Pagano JJ, Chow K, Tsui AK, Ezekowitz JA, Oudit GY, Paterson DI.	Eur Heart J Cardiovasc Pharmacother. 2022 Feb 16;8(2):130-139. doi: 10.1093/ehjcvp/pvab016.	Kirkham AA	Eur Heart J Cardiovasc Pharmacother	2022	2021-02-19	PMC8847070		10.1093/ehjcvp/pvab016
duplicate	ace inhibitors		11773989	DQuality of life and cough on antihypertensive treatment: a randomised trial of eprosartan, enalapril and placebo	Rake EC, Breeze E, Fletcher AE.	J Hum Hypertens. 2001 Dec;15(12):863-7. doi: 10.1038/sj.jhh.1001283.	Rake EC	J Hum Hypertens	2001	2002-01-05			10.1038/sj.jhh.1001283
duplicate	ace inhibitors		29423540	DDo statins, ACE inhibitors or sartans improve outcome in primary glioblastoma?	Happold C, Gorlia T, Nabors LB, Erridge SC, Reardon DA, Hicking C, Picard M, Stupp R, Weller M; EORTC Brain Tumor Group and on behalf of the CENTRIC and CORE Clinical Trial Groups.	J Neurooncol. 2018 May;138(1):163-171. doi: 10.1007/s11060-018-2786-8. Epub 2018 Feb 8.	Happold C	J Neurooncol	2018	2018-02-10			10.1007/s11060-018-2786-8
duplicate	ace inhibitors		26685869	DAngiotensin system inhibitors and survival in patients with metastatic renal cell carcinoma treated with VEGF-targeted therapy: A pooled secondary analysis of clinical trials	Sorich MJ, Kichenadasse G, Rowland A, Woodman RJ, Mangoni AA.	Int J Cancer. 2016 May 1;138(9):2293-9. doi: 10.1002/ijc.29972. Epub 2016 Jan 6.	Sorich MJ	Int J Cancer	2016	2015-12-22			10.1002/ijc.29972
duplicate	ace inhibitors		22100194	DCandesartan-based therapy and risk of cancer in patients with systemic hypertension (Heart Institute of Japan Candesartan Randomized Trial for Evaluation in Coronary Artery Disease [HIJ-CREATE] substudy)	Sugiura R, Ogawa H, Oka T, Koyanagi R, Hagiwara N; HIJ-CREATE Investigators.	Am J Cardiol. 2012 Feb 15;109(4):576-80. doi: 10.1016/j.amjcard.2011.09.050. Epub 2011 Nov 16.	Sugiura R	Am J Cardiol	2012	2011-11-22			10.1016/j.amjcard.2011.09.050
cardioprotective	ace inhibitors		14990637	Enalapril to prevent cardiac function decline in long-term survivors of pediatric cancer exposed to anthracyclines	Silber JH, Cnaan A, Clark BJ, Paridon SM, Chin AJ, Rychik J, Hogarty AN, Cohen MI, Barber G, Rutkowski M, Kimball TR, Delaat C, Steinherz LJ, Zhao H.	J Clin Oncol. 2004 Mar 1;22(5):820-8. doi: 10.1200/JCO.2004.06.022.	Silber JH	J Clin Oncol	2004	2004-03-03			10.1200/JCO.2004.06.022
duplicate	ace inhibitors		27846743	DSupport for involvement of the renin-angiotensin system in dysplastic Barrett's esophagus	Bratlie SO, Casselbrant A, Edebo A, Fändriks L.	Scand J Gastroenterol. 2017 Mar;52(3):338-343. doi: 10.1080/00365521.2016.1256423. Epub 2016 Nov 16.	Bratlie SO	Scand J Gastroenterol	2017	2016-11-17			10.1080/00365521.2016.1256423
randomized	ace inhibitors		23780837	The association of high-density lipoprotein cholesterol with cancer incidence in type II diabetes: a case of reverse causality?	Morton J, Ng MK, Chalmers J, Woodward M, Mancia G, Poulter NR, Marre M, Cooper ME, Zoungas S; ADVANCE collaborative group.	Cancer Epidemiol Biomarkers Prev. 2013 Sep;22(9):1628-33. doi: 10.1158/1055-9965.EPI-13-0149. Epub 2013 Jun 18.	Morton J	Cancer Epidemiol Biomarkers Prev	2013	2013-06-20			10.1158/1055-9965.EPI-13-0149
duplicate	ace inhibitors		20872550	DCardioprotective effect of metoprolol and enalapril in doxorubicin-treated lymphoma patients: a prospective, parallel-group, randomized, controlled study with 36-month follow-up	Georgakopoulos P, Roussou P, Matsakas E, Karavidas A, Anagnostopoulos N, Marinakis T, Galanopoulos A, Georgiakodis F, Zimeras S, Kyriakidis M, Ahimastos A.	Am J Hematol. 2010 Nov;85(11):894-6. doi: 10.1002/ajh.21840.	Georgakopoulos P	Am J Hematol	2010	2010-09-28			10.1002/ajh.21840
cardioprotective	ace inhibitors		29567630	Anthracycline-induced cardiotoxicity: A multicenter randomised trial comparing two strategies for guiding prevention with enalapril: The International CardioOncology Society-one trial	Cardinale D, Ciceri F, Latini R, Franzosi MG, Sandri MT, Civelli M, Cucchi G, Menatti E, Mangiavacchi M, Cavina R, Barbieri E, Gori S, Colombo A, Curigliano G, Salvatici M, Rizzo A, Ghisoni F, Bianchi A, Falci C, Aquilina M, Rocca A, Monopoli A, Milandri C, Rossetti G, Bregni M, Sicuro M, Malossi A, Nassiacos D, Verusio C, Giordano M, Staszewsky L, Barlera S, Nicolis EB, Magnoli M, Masson S, Cipo…	Eur J Cancer. 2018 May;94:126-137. doi: 10.1016/j.ejca.2018.02.005. Epub 2018 Mar 20.	Cardinale D	Eur J Cancer	2018	2018-03-24			10.1016/j.ejca.2018.02.005
cancer	ace inhibitors		31182139	Optimal management of HIV- positive adults at risk for kidney disease in Nigeria (Renal Risk Reduction "R3" Trial): protocol and study design	Aliyu MH, Wudil UJ, Ingles DJ, Shepherd BE, Gong W, Musa BM, Muhammad H, Sani MU, Abdu A, Nalado AM, Atanda A, Ahonkhai AA, Ikizler TA, Winkler CA, Kopp JB, Kimmel PL, Wester CW.	Trials. 2019 Jun 10;20(1):341. doi: 10.1186/s13063-019-3436-y.	Aliyu MH	Trials	2019	2019-06-12	PMC6558910		10.1186/s13063-019-3436-y
cardioprotective	ace inhibitors		21794114	Rationale and design of the Multidisciplinary Approach to Novel Therapies in Cardiology Oncology Research Trial (MANTICORE 101--Breast): a randomized, placebo-controlled trial to determine if conventional heart failure pharmacotherapy can prevent trastuzumab-mediated left ventricular remodeling among patients with HER2+ early breast cancer using cardiac MRI	Pituskin E, Haykowsky M, Mackey JR, Thompson RB, Ezekowitz J, Koshman S, Oudit G, Chow K, Pagano JJ, Paterson I.	BMC Cancer. 2011 Jul 27;11:318. doi: 10.1186/1471-2407-11-318.	Pituskin E	BMC Cancer	2011	2011-07-29	PMC3171383		10.1186/1471-2407-11-318
duplicate	ace inhibitors		30342297	DThe International Polycap Study-3 (TIPS-3): Design, baseline characteristics and challenges in conduct	Joseph P, Pais P, Dans AL, Bosch J, Xavier D, Lopez-Jaramillo P, Yusoff K, Santoso A, Talukder S, Gamra H, Yeates K, Lopez PC, Tyrwhitt J, Gao P, Teo K, Yusuf S; TIPS-3 Investigators.	Am Heart J. 2018 Dec;206:72-79. doi: 10.1016/j.ahj.2018.07.012. Epub 2018 Aug 2.	Joseph P	Am Heart J	2018	2018-10-21	PMC6299262		10.1016/j.ahj.2018.07.012
secondary	ace inhibitors		11520524	Relation between drug treatment and cancer in hypertensives in the Swedish Trial in Old Patients with Hypertension 2: a 5-year, prospective, randomised, controlled trial	Lindholm LH, Anderson H, Ekbom T, Hansson L, Lanke J, Dahlöf B, de Faire U, Forsén K, Hedner T, Linjer E, Scherstén B, Wester P, Möller T.	Lancet. 2001 Aug 18;358(9281):539-44. doi: 10.1016/s0140-6736(01)05704-x.	Lindholm LH	Lancet	2001	2001-08-25			10.1016/s0140-6736(01)05704-x
cancer	ace inhibitors		27470569	Fluvastatin combined with benazepril may contribute to the favorable prognosis of patients with atrial fibrillation	Yao H, Jiang L, Lin X, Liang ZG.	Biomed Pharmacother. 2016 Oct;83:687-692. doi: 10.1016/j.biopha.2016.07.031. Epub 2016 Jul 28.	Yao H	Biomed Pharmacother	2016	2016-07-30			10.1016/j.biopha.2016.07.031
english	ace inhibitors		9772930	[Antihypertensive action and predictive factors of efficacy of benazepril in mild-to-moderate hypertension: clinical trial in general medical practice on 16,987 patients]	Haziza HM, Francillon A, Mottier D, Heintzmann F, Serrurier D.	Ann Cardiol Angeiol (Paris). 1998 Jan;47(1):33-41.	Haziza HM	Ann Cardiol Angeiol (Paris)	1998	1998-10-17
cancer	ace inhibitors		35143022	Modelling the risk of hospital admission of lab confirmed SARS-CoV-2-infected patients in primary care: a population-based study	Portuondo-Jimenez J, Bilbao-González A, Tíscar-González V, Garitano-Gutiérrez I, García-Gutiérrez S, Martínez-Mejuto A, Santiago-Garin J, Arribas-García S, García-Asensio J, Chart-Pascual J, Zorrilla-Martínez I, Quintana-Lopez JM; COVID-19-Osakidetza Working group.	Intern Emerg Med. 2022 Jun;17(4):1211-1221. doi: 10.1007/s11739-022-02931-z. Epub 2022 Feb 10.	Portuondo-Jimenez J	Intern Emerg Med	2022	2022-02-10	PMC8831017		10.1007/s11739-022-02931-z
cancer	ace inhibitors		16048250	The effect of low glucose degradation product dialysis solution on epithelial-to-mesenchymal transition in continuous ambulatory peritoneal dialysis patients	Do JY, Kim YL, Park JW, Cho KH, Kim TW, Yoon KW, Kim CD, Park SH, Han JH, Song IH.	Perit Dial Int. 2005 Feb;25 Suppl 3:S22-5.	Do JY	Perit Dial Int	2005	2005-07-29
cancer	ace inhibitors		8522669	Enalaprilat controls postoperative hypertension while maintaining cardiac function and systemic oxygenation after neurosurgery	Tohmo H, Karanko M.	Intensive Care Med. 1995 Aug;21(8):651-6. doi: 10.1007/BF01711543.	Tohmo H	Intensive Care Med	1995	1995-08-01			10.1007/BF01711543
duplicate	ace inhibitors		34843183	DThe mineralocorticoid receptor blocker spironolactone lowers plasma interferon-γ and interleukin-6 in patients with type 2 diabetes and treatment-resistant hypertension	Thangaraj SS, Oxlund CS, Fonseca MPD, Svenningsen P, Stubbe J, Palarasah Y, Ketelhuth DFJ, Jacobsen IA, Jensen BL.	J Hypertens. 2022 Jan 1;40(1):153-162. doi: 10.1097/HJH.0000000000002990.	Thangaraj SS	J Hypertens	2022	2021-11-29			10.1097/HJH.0000000000002990
duplicate	ace inhibitors		34894724	DMineralocorticoid receptor blockade with spironolactone has no direct effect on plasma IL-17A and injury markers in urine from kidney transplant patients	Thangaraj SS, Thiesson HC, Svenningsen P, Stubbe J, Palarasah Y, Bistrup C, Jensen BL, Mortensen LA.	Am J Physiol Renal Physiol. 2022 Feb 1;322(2):F138-F149. doi: 10.1152/ajprenal.00104.2021. Epub 2021 Dec 13.	Thangaraj SS	Am J Physiol Renal Physiol	2022	2021-12-13			10.1152/ajprenal.00104.2021
secondary	ace inhibitors		15692600	Outcome of patients with multiple myeloma and hypertension treated with angiotensin-I-converting enzyme inhibitors during high-dose chemotherapy	Buchler T, Krejci M, Svobodnik A, Adam Z, Minarik J, Bacovsky J, Scudla V, Mayer J, Vorlicek J, Hajek R.	Hematol J. 2005;5(7):559-64. doi: 10.1038/sj.thj.6200571.	Buchler T	Hematol J	2005	2005-02-05			10.1038/sj.thj.6200571
cardioprotective	ace inhibitors		11579345	Design and baseline characteristics for the ACE Inhibitor After Anthracycline (AAA) study of cardiac dysfunction in long-term pediatric cancer survivors	Silber JH, Cnaan A, Clark BJ, Paridon SM, Chin AJ, Rychik J, Hogarty AN, Cohen MI, Barber G, Rutkowsky M, Kimball TR, Delaat C, Steinherz LJ, Zhao H, Tartaglione MR.	Am Heart J. 2001 Oct;142(4):577-85. doi: 10.1067/mhj.2001.118115.	Silber JH	Am Heart J	2001	2001-10-02			10.1067/mhj.2001.118115
duplicate	ace inhibitors		22810303	DPredictors of basal cell carcinoma in high-risk patients in the VATTC (VA Topical Tretinoin Chemoprevention) trial	Dyer RK, Weinstock MA, Cohen TS, Rizzo AE, Bingham SF; VATTC Trial Group.	J Invest Dermatol. 2012 Nov;132(11):2544-51. doi: 10.1038/jid.2012.227. Epub 2012 Jul 19.	Dyer RK	J Invest Dermatol	2012	2012-07-20			10.1038/jid.2012.227
secondary	ace inhibitors		27128712	Pharmacokinetic-pharmacodynamic modelling of acute N-terminal pro B-type natriuretic peptide after doxorubicin infusion in breast cancer	Liang S, Brundage RC, Jacobson PA, Blaes A, Kirstein MN.	Br J Clin Pharmacol. 2016 Sep;82(3):773-83. doi: 10.1111/bcp.12989. Epub 2016 Jun 3.	Liang S	Br J Clin Pharmacol	2016	2016-04-30	PMC5338127		10.1111/bcp.12989
cancer	ace inhibitors		14708457	Comparative effect of clinidipine and quinapril on left ventricular mass in mild essential hypertension	Sakata K, Yoshida H, Tamekiyo H, Obayashi K, Nawada R, Doi O, Mori N.	Drugs Exp Clin Res. 2003;29(3):117-23.	Sakata K	Drugs Exp Clin Res	2003	2004-01-08
duplicate	ace inhibitors		25230980	DPolypill for the prevention of cardiovascular disease (PolyIran): study design and rationale for a pragmatic cluster randomized controlled trial	Ostovaneh MR, Poustchi H, Hemming K, Marjani H, Pourshams A, Nateghi A, Majed M, Navabakhsh B, Khoshnia M, Jaafari E, Mohammadifard N, Malekzadeh F, Merat S, Sadeghi M, Naemi M, Etemadi A, Thomas GN, Sarrafzadegan N, Cheng KK, Marshall T, Malekzadeh R.	Eur J Prev Cardiol. 2015 Dec;22(12):1609-17. doi: 10.1177/2047487314550803. Epub 2014 Sep 17.	Ostovaneh MR	Eur J Prev Cardiol	2015	2014-09-19	PMC5836725	NIHMS945531	10.1177/2047487314550803
secondary	ace inhibitors		30406290	Assessment of a guideline-based heart substructures delineation in left-sided breast cancer patients undergoing adjuvant radiotherapy : Quality assessment within a randomized phase III trial testing a cardioprotective treatment strategy (SAFE-2014)	Francolini G, Desideri I, Meattini I, Becherini C, Terziani F, Olmetto E, Delli Paoli C, Pezzulla D, Loi M, Bonomo P, Greto D, Calusi S, Casati M, Pallotta S, Livi L.	Strahlenther Onkol. 2019 Jan;195(1):43-51. doi: 10.1007/s00066-018-1388-x. Epub 2018 Nov 7.	Francolini G	Strahlenther Onkol	2019	2018-11-09			10.1007/s00066-018-1388-x
cancer	ace inhibitors		10100063	Systolic Hypertension in Europe (Syst-Eur) trial phase 2: objectives, protocol, and initial progress. Systolic Hypertension in Europe Investigators	Gasowski J, Staessen JA, Celis H, Fagard RH, Thijs L, Birkenhäger WH, Bulpitt CJ, Fletcher AE, Arabidze GG, de Leeuw P, Dollery CT, Duggan J, Kawecka-Jaszcz K, Leonetti G, Nachev C, Safar M, Rodico JL, Rosenfeld J, Seux ML, Tuomilehto J, Webster J, Yodfat Y.	J Hum Hypertens. 1999 Feb;13(2):135-45. doi: 10.1038/sj.jhh.1000769.	Gasowski J	J Hum Hypertens	1999	1999-04-01			10.1038/sj.jhh.1000769
cancer	ace inhibitors		2198049	Methods of assessing the effect of drug therapy on quality of life	Ganz PA.	Drug Saf. 1990 Jul-Aug;5(4):233-42. doi: 10.2165/00002018-199005040-00001.	Ganz PA	Drug Saf	1990	1990-07-01			10.2165/00002018-199005040-00001
cancer	ace inhibitors		11004045	A comparative study between a calcium channel blocker (Nicardipine) and a combined alpha-beta-blocker (Labetalol) for the control of emergence hypertension during craniotomy for tumor surgery	Kross RA, Ferri E, Leung D, Pratila M, Broad C, Veronesi M, Melendez JA.	Anesth Analg. 2000 Oct;91(4):904-9. doi: 10.1097/00000539-200010000-00024.	Kross RA	Anesth Analg	2000	2000-09-27			10.1097/00000539-200010000-00024
cancer	ARBs		30538075	The influence of telmisartan on metformin pharmacokinetics and pharmacodynamics	Wen J, Zeng M, Liu Z, Zhou H, Xu H, Huang M, Zhang W.	J Pharmacol Sci. 2019 Jan;139(1):37-41. doi: 10.1016/j.jphs.2018.11.007. Epub 2018 Nov 25.	Wen J	J Pharmacol Sci	2019	2018-12-13			10.1016/j.jphs.2018.11.007
cardioprotective	ARBs		31171092	Randomized Trial of Lisinopril Versus Carvedilol to Prevent Trastuzumab Cardiotoxicity in Patients With Breast Cancer	Guglin M, Krischer J, Tamura R, Fink A, Bello-Matricaria L, McCaskill-Stevens W, Munster PN.	J Am Coll Cardiol. 2019 Jun 11;73(22):2859-2868. doi: 10.1016/j.jacc.2019.03.495.	Guglin M	J Am Coll Cardiol	2019	2019-06-08	PMC6557296	NIHMS1528735	10.1016/j.jacc.2019.03.495
cardioprotective	ARBs		26903532	Prevention of cardiac dysfunction during adjuvant breast cancer therapy (PRADA): a 2 × 2 factorial, randomized, placebo-controlled, double-blind clinical trial of candesartan and metoprolol	Gulati G, Heck SL, Ree AH, Hoffmann P, Schulz-Menger J, Fagerland MW, Gravdehaug B, von Knobelsdorff-Brenkenhoff F, Bratland Å, Storås TH, Hagve TA, Røsjø H, Steine K, Geisler J, Omland T.	Eur Heart J. 2016 Jun 1;37(21):1671-80. doi: 10.1093/eurheartj/ehw022. Epub 2016 Feb 21.	Gulati G	Eur Heart J	2016	2016-02-24	PMC4887703		10.1093/eurheartj/ehw022
secondary	ARBs		30716716	Angiotensin II receptor blockers, steroids and radiotherapy in glioblastoma-a randomised multicentre trial (ASTER trial). An ANOCEF study	Ursu R, Thomas L, Psimaras D, Chinot O, Le Rhun E, Ricard D, Charissoux M, Cuzzubbo S, Sejalon F, Quillien V, Hoang-Xuan K, Ducray F, Portal JJ, Tibi A, Mandonnet E, Levy-Piedbois C, Vicaut E, Carpentier AF.	Eur J Cancer. 2019 Mar;109:129-136. doi: 10.1016/j.ejca.2018.12.025. Epub 2019 Feb 1.	Ursu R	Eur J Cancer	2019	2019-02-05			10.1016/j.ejca.2018.12.025
cardioprotective	ARBs		33998163	Candesartan and carvedilol for primary prevention of subclinical cardiotoxicity in breast cancer patients without a cardiovascular risk treated with doxorubicin	Lee M, Chung WB, Lee JE, Park CS, Park WC, Song BJ, Youn HJ.	Cancer Med. 2021 Jun;10(12):3964-3973. doi: 10.1002/cam4.3956. Epub 2021 May 16.	Lee M	Cancer Med	2021	2021-05-17	PMC8209607		10.1002/cam4.3956
cancer	ARBs		35613364	Efficacy of Combined Abelmoschus manihot and Irbesartan for Reduction of Albuminuria in Patients With Type 2 Diabetes and Diabetic Kidney Disease: A Multicenter Randomized Double-Blind Parallel Controlled Clinical Trial	Zhao J, Tostivint I, Xu L, Huang J, Gambotti L, Boffa JJ, Yang M, Wang L, Sun Z, Chen X, Liou-Schischmanoff A, Baumelou A, Ma T, Lu G, Li L, Chen D, Piéroni L, Liu B, Qin X, He W, Wang Y, Gu HF, Sun W.	Diabetes Care. 2022 Jul 7;45(7):e113-e115. doi: 10.2337/dc22-0607.	Zhao J	Diabetes Care	2022	2022-05-25	PMC9274216		10.2337/dc22-0607
cardioprotective	ARBs		33993702	Prevention of Cardiac Dysfunction During Adjuvant Breast Cancer Therapy (PRADA): Extended Follow-Up of a 2×2 Factorial, Randomized, Placebo-Controlled, Double-Blind Clinical Trial of Candesartan and Metoprolol	Heck SL, Mecinaj A, Ree AH, Hoffmann P, Schulz-Menger J, Fagerland MW, Gravdehaug B, Røsjø H, Steine K, Geisler J, Gulati G, Omland T.	Circulation. 2021 Jun 22;143(25):2431-2440. doi: 10.1161/CIRCULATIONAHA.121.054698. Epub 2021 May 16.	Heck SL	Circulation	2021	2021-05-17	PMC8212877		10.1161/CIRCULATIONAHA.121.054698
prevention	ARBs		18728281	Association of ACE inhibitors and angiotensin receptor blockers with keratinocyte cancer prevention in the randomized VATTC trial	Christian JB, Lapane KL, Hume AL, Eaton CB, Weinstock MA; VATTC Trial.	J Natl Cancer Inst. 2008 Sep 3;100(17):1223-32. doi: 10.1093/jnci/djn262. Epub 2008 Aug 26.	Christian JB	J Natl Cancer Inst	2008	2008-08-30			10.1093/jnci/djn262
secondary	ARBs		22100194	Candesartan-based therapy and risk of cancer in patients with systemic hypertension (Heart Institute of Japan Candesartan Randomized Trial for Evaluation in Coronary Artery Disease [HIJ-CREATE] substudy)	Sugiura R, Ogawa H, Oka T, Koyanagi R, Hagiwara N; HIJ-CREATE Investigators.	Am J Cardiol. 2012 Feb 15;109(4):576-80. doi: 10.1016/j.amjcard.2011.09.050. Epub 2011 Nov 16.	Sugiura R	Am J Cardiol	2012	2011-11-22			10.1016/j.amjcard.2011.09.050
cardioprotective	ARBs		27348762	Angiotensin II-Receptor Inhibition With Candesartan to Prevent Trastuzumab-Related Cardiotoxic Effects in Patients With Early Breast Cancer: A Randomized Clinical Trial	Boekhout AH, Gietema JA, Milojkovic Kerklaan B, van Werkhoven ED, Altena R, Honkoop A, Los M, Smit WM, Nieboer P, Smorenburg CH, Mandigers CM, van der Wouw AJ, Kessels L, van der Velden AW, Ottevanger PB, Smilde T, de Boer J, van Veldhuisen DJ, Kema IP, de Vries EG, Schellens JH.	JAMA Oncol. 2016 Aug 1;2(8):1030-7. doi: 10.1001/jamaoncol.2016.1726.	Boekhout AH	JAMA Oncol	2016	2016-06-28			10.1001/jamaoncol.2016.1726
cancer	ARBs		31448738	Effectiveness of polypill for primary and secondary prevention of cardiovascular diseases (PolyIran): a pragmatic, cluster-randomised trial	Roshandel G, Khoshnia M, Poustchi H, Hemming K, Kamangar F, Gharavi A, Ostovaneh MR, Nateghi A, Majed M, Navabakhsh B, Merat S, Pourshams A, Nalini M, Malekzadeh F, Sadeghi M, Mohammadifard N, Sarrafzadegan N, Naemi-Tabiei M, Fazel A, Brennan P, Etemadi A, Boffetta P, Thomas N, Marshall T, Cheng KK, Malekzadeh R.	Lancet. 2019 Aug 24;394(10199):672-683. doi: 10.1016/S0140-6736(19)31791-X.	Roshandel G	Lancet	2019	2019-08-27			10.1016/S0140-6736(19)31791-X
cancer	ARBs		30952795	Insular and anterior cingulate cortex deep stimulation for central neuropathic pain: Disassembling the percept of pain	Galhardoni R, Aparecida da Silva V, García-Larrea L, Dale C, Baptista AF, Barbosa LM, Menezes LMB, de Siqueira SRDT, Valério F, Rosi J Jr, de Lima Rodrigues AL, Reis Mendes Fernandes DT, Lorencini Selingardi PM, Marcolin MA, Duran FLS, Ono CR, Lucato LT, Fernandes AMBL, da Silva FEF, Yeng LT, Brunoni AR, Buchpiguel CA, Teixeira MJ, Ciampi de Andrade D.	Neurology. 2019 Apr 30;92(18):e2165-e2175. doi: 10.1212/WNL.0000000000007396. Epub 2019 Apr 5.	Galhardoni R	Neurology	2019	2019-04-07			10.1212/WNL.0000000000007396
cancer	ARBs		29106497	Effect of candesartan and metoprolol on myocardial tissue composition during anthracycline treatment: the PRADA trial	Heck SL, Gulati G, Hoffmann P, von Knobelsdorff-Brenkenhoff F, Storås TH, Ree AH, Gravdehaug B, Røsjø H, Steine K, Geisler J, Schulz-Menger J, Omland T.	Eur Heart J Cardiovasc Imaging. 2018 May 1;19(5):544-552. doi: 10.1093/ehjci/jex159.	Heck SL	Eur Heart J Cardiovasc Imaging	2018	2017-11-07			10.1093/ehjci/jex159
cancer	ARBs		21349192	A comparison between diuretics and angiotensin-receptor blocker agents in patients with stage I hypertension (PREVER-treatment trial): study protocol for a randomized double-blind controlled trial	Fuchs FD, Fuchs SC, Moreira LB, Gus M, Nóbrega AC, Poli-de-Figueiredo CE, Mion D, Bortolotto L, Consolim-Colombo F, Nobre F, Coelho EB, Vilela-Martin JF, Moreno H Jr, Cesarino EJ, Franco R, Brandão AA, de Sousa MR, Ribeiro AL, Jardim PC, Afiune Neto A, Scala LC, Mota M, Chaves H, Alves JG, Sobral Filho DC, Pereira e Silva R, Figueiredo Neto JA, Irigoyen MC, Castro I, Steffens AA, Schlatter R, de …	Trials. 2011 Feb 24;12:53. doi: 10.1186/1745-6215-12-53.	Fuchs FD	Trials	2011	2011-02-26	PMC3056809		10.1186/1745-6215-12-53
cancer	ARBs		29401318	Telmisartan Therapy Does Not Improve Lymph Node or Adipose Tissue Fibrosis More Than Continued Antiretroviral Therapy Alone	Utay NS, Kitch DW, Yeh E, Fichtenbaum CJ, Lederman MM, Estes JD, Deleage C, Magyar C, Nelson SD, Klingman KL, Bastow B, Luque AE, McComsey GA, Douek DC, Currier JS, Lake JE; A5317 AIDS Clinical Trials Group Team.	J Infect Dis. 2018 May 5;217(11):1770-1781. doi: 10.1093/infdis/jiy064.	Utay NS	J Infect Dis	2018	2018-02-06	PMC5946950		10.1093/infdis/jiy064
cancer	ARBs		27009620	Does Antihypertensive Drug Class Affect Day-to-Day Variability of Self-Measured Home Blood Pressure? The HOMED-BP Study	Asayama K, Ohkubo T, Hanazawa T, Watabe D, Hosaka M, Satoh M, Yasui D, Staessen JA, Imai Y; Hypertensive Objective Treatment Based on Measurement by Electrical Devices of Blood Pressure (HOMED‐BP) Study Investigators.	J Am Heart Assoc. 2016 Mar 23;5(3):e002995. doi: 10.1161/JAHA.115.002995.	Asayama K	J Am Heart Assoc	2016	2016-03-25	PMC4943272		10.1161/JAHA.115.002995
cancer	ARBs		22205355	Analysis of baseline parameters in the HALT polycystic kidney disease trials	Torres VE, Chapman AB, Perrone RD, Bae KT, Abebe KZ, Bost JE, Miskulin DC, Steinman TI, Braun WE, Winklhofer FT, Hogan MC, Oskoui FR, Kelleher C, Masoumi A, Glockner J, Halin NJ, Martin DR, Remer E, Patel N, Pedrosa I, Wetzel LH, Thompson PA, Miller JP, Meyers CM, Schrier RW; HALT PKD Study Group.	Kidney Int. 2012 Mar;81(6):577-85. doi: 10.1038/ki.2011.411. Epub 2011 Dec 28.	Torres VE	Kidney Int	2012	2011-12-30	PMC3580956	NIHMS444022	10.1038/ki.2011.411
cardioprotective	ARBs		16247790	Notable effects of angiotensin II receptor blocker, valsartan, on acute cardiotoxic changes after standard chemotherapy with cyclophosphamide, doxorubicin, vincristine, and prednisolone	Nakamae H, Tsumura K, Terada Y, Nakane T, Nakamae M, Ohta K, Yamane T, Hino M.	Cancer. 2005 Dec 1;104(11):2492-8. doi: 10.1002/cncr.21478.	Nakamae H	Cancer	2005	2005-10-26			10.1002/cncr.21478
cancer	ARBs		20826257	Protective effects of the angiotensin II receptor blocker telmisartan on epirubicin-induced inflammation, oxidative stress, and early ventricular impairment	Cadeddu C, Piras A, Mantovani G, Deidda M, Dessì M, Madeddu C, Massa E, Mercuro G.	Am Heart J. 2010 Sep;160(3):487.e1-7. doi: 10.1016/j.ahj.2010.05.037.	Cadeddu C	Am Heart J	2010	2010-09-10			10.1016/j.ahj.2010.05.037
review	ARBs		29423540	Do statins, ACE inhibitors or sartans improve outcome in primary glioblastoma?	Happold C, Gorlia T, Nabors LB, Erridge SC, Reardon DA, Hicking C, Picard M, Stupp R, Weller M; EORTC Brain Tumor Group and on behalf of the CENTRIC and CORE Clinical Trial Groups.	J Neurooncol. 2018 May;138(1):163-171. doi: 10.1007/s11060-018-2786-8. Epub 2018 Feb 8.	Happold C	J Neurooncol	2018	2018-02-10			10.1007/s11060-018-2786-8
cancer	ARBs		29699885	Impact of a Primary Care CKD Registry in a US Public Safety-Net Health Care Delivery System: A Pragmatic Randomized Trial	Tuot DS, McCulloch CE, Velasquez A, Schillinger D, Hsu CY, Handley M, Powe NR.	Am J Kidney Dis. 2018 Aug;72(2):168-177. doi: 10.1053/j.ajkd.2018.01.058. Epub 2018 Apr 23.	Tuot DS	Am J Kidney Dis	2018	2018-04-28	PMC6057801	NIHMS962677	10.1053/j.ajkd.2018.01.058
cardioprotective	ARBs		29118031	Neurohormonal Blockade and Circulating Cardiovascular Biomarkers During Anthracycline Therapy in Breast Cancer Patients: Results From the PRADA (Prevention of Cardiac Dysfunction During Adjuvant Breast Cancer Therapy) Study	Gulati G, Heck SL, Røsjø H, Ree AH, Hoffmann P, Hagve TA, Norseth J, Gravdehaug B, Steine K, Geisler J, Omland T.	J Am Heart Assoc. 2017 Nov 8;6(11):e006513. doi: 10.1161/JAHA.117.006513.	Gulati G	J Am Heart Assoc	2017	2017-11-10	PMC5721750		10.1161/JAHA.117.006513
cardioprotective	ARBs		28577685	Lisinopril or Coreg CR in reducing cardiotoxicity in women with breast cancer receiving trastuzumab: A rationale and design of a randomized clinical trial	Guglin M, Munster P, Fink A, Krischer J.	Am Heart J. 2017 Jun;188:87-92. doi: 10.1016/j.ahj.2017.03.010. Epub 2017 Mar 22.	Guglin M	Am Heart J	2017	2017-06-05	PMC5458618	NIHMS861961	10.1016/j.ahj.2017.03.010
cardioprotective	ARBs		27893331	Multidisciplinary Approach to Novel Therapies in Cardio-Oncology Research (MANTICORE 101-Breast): A Randomized Trial for the Prevention of Trastuzumab-Associated Cardiotoxicity	Pituskin E, Mackey JR, Koshman S, Jassal D, Pitz M, Haykowsky MJ, Pagano JJ, Chow K, Thompson RB, Vos LJ, Ghosh S, Oudit GY, Ezekowitz JA, Paterson DI.	J Clin Oncol. 2017 Mar 10;35(8):870-877. doi: 10.1200/JCO.2016.68.7830. Epub 2016 Nov 28.	Pituskin E	J Clin Oncol	2017	2016-11-29			10.1200/JCO.2016.68.7830
cardioprotective	ARBs		23207160	Rationale and design of the prevention of cardiac dysfunction during an Adjuvant Breast Cancer Therapy (PRADA) Trial	Heck SL, Gulati G, Ree AH, Schulz-Menger J, Gravdehaug B, Røsjø H, Steine K, Bratland A, Hoffmann P, Geisler J, Omland T.	Cardiology. 2012;123(4):240-7. doi: 10.1159/000343622. Epub 2012 Nov 30.	Heck SL	Cardiology	2012	2012-12-05			10.1159/000343622
cancer	ARBs		34843183	The mineralocorticoid receptor blocker spironolactone lowers plasma interferon-γ and interleukin-6 in patients with type 2 diabetes and treatment-resistant hypertension	Thangaraj SS, Oxlund CS, Fonseca MPD, Svenningsen P, Stubbe J, Palarasah Y, Ketelhuth DFJ, Jacobsen IA, Jensen BL.	J Hypertens. 2022 Jan 1;40(1):153-162. doi: 10.1097/HJH.0000000000002990.	Thangaraj SS	J Hypertens	2022	2021-11-29			10.1097/HJH.0000000000002990
cancer	ARBs		27846743	Support for involvement of the renin-angiotensin system in dysplastic Barrett's esophagus	Bratlie SO, Casselbrant A, Edebo A, Fändriks L.	Scand J Gastroenterol. 2017 Mar;52(3):338-343. doi: 10.1080/00365521.2016.1256423. Epub 2016 Nov 16.	Bratlie SO	Scand J Gastroenterol	2017	2016-11-17			10.1080/00365521.2016.1256423
cancer	ARBs		25935877	Marfan Sartan: a randomized, double-blind, placebo-controlled trial	Milleron O, Arnoult F, Ropers J, Aegerter P, Detaint D, Delorme G, Attias D, Tubach F, Dupuis-Girod S, Plauchu H, Barthelet M, Sassolas F, Pangaud N, Naudion S, Thomas-Chabaneix J, Dulac Y, Edouard T, Wolf JE, Faivre L, Odent S, Basquin A, Habib G, Collignon P, Boileau C, Jondeau G.	Eur Heart J. 2015 Aug 21;36(32):2160-6. doi: 10.1093/eurheartj/ehv151. Epub 2015 May 2.	Milleron O	Eur Heart J	2015	2015-05-04			10.1093/eurheartj/ehv151
cancer	ARBs		11773989	Quality of life and cough on antihypertensive treatment: a randomised trial of eprosartan, enalapril and placebo	Rake EC, Breeze E, Fletcher AE.	J Hum Hypertens. 2001 Dec;15(12):863-7. doi: 10.1038/sj.jhh.1001283.	Rake EC	J Hum Hypertens	2001	2002-01-05			10.1038/sj.jhh.1001283
secondary	ARBs		26685869	Angiotensin system inhibitors and survival in patients with metastatic renal cell carcinoma treated with VEGF-targeted therapy: A pooled secondary analysis of clinical trials	Sorich MJ, Kichenadasse G, Rowland A, Woodman RJ, Mangoni AA.	Int J Cancer. 2016 May 1;138(9):2293-9. doi: 10.1002/ijc.29972. Epub 2016 Jan 6.	Sorich MJ	Int J Cancer	2016	2015-12-22			10.1002/ijc.29972
cancer	ARBs		26546548	Use of ChAd3-EBO-Z Ebola virus vaccine in Malian and US adults, and boosting of Malian adults with MVA-BN-Filo: a phase 1, single-blind, randomised trial, a phase 1b, open-label and double-blind, dose-escalation trial, and a nested, randomised, double-blind, placebo-controlled trial	Tapia MD, Sow SO, Lyke KE, Haidara FC, Diallo F, Doumbia M, Traore A, Coulibaly F, Kodio M, Onwuchekwa U, Sztein MB, Wahid R, Campbell JD, Kieny MP, Moorthy V, Imoukhuede EB, Rampling T, Roman F, De Ryck I, Bellamy AR, Dally L, Mbaya OT, Ploquin A, Zhou Y, Stanley DA, Bailer R, Koup RA, Roederer M, Ledgerwood J, Hill AVS, Ballou WR, Sullivan N, Graham B, Levine MM.	Lancet Infect Dis. 2016 Jan;16(1):31-42. doi: 10.1016/S1473-3099(15)00362-X. Epub 2015 Nov 4.	Tapia MD	Lancet Infect Dis	2016	2015-11-08	PMC4700389		10.1016/S1473-3099(15)00362-X
cancer	ARBs		34894724	Mineralocorticoid receptor blockade with spironolactone has no direct effect on plasma IL-17A and injury markers in urine from kidney transplant patients	Thangaraj SS, Thiesson HC, Svenningsen P, Stubbe J, Palarasah Y, Bistrup C, Jensen BL, Mortensen LA.	Am J Physiol Renal Physiol. 2022 Feb 1;322(2):F138-F149. doi: 10.1152/ajprenal.00104.2021. Epub 2021 Dec 13.	Thangaraj SS	Am J Physiol Renal Physiol	2022	2021-12-13			10.1152/ajprenal.00104.2021
cardioprotective	ARBs		26764872	Prevention of Atrial Fibrillation in High-risk Patients Undergoing Lung Cancer Surgery: The PRESAGE Trial	Cardinale D, Sandri MT, Colombo A, Salvatici M, Tedeschi I, Bacchiani G, Beggiato M, Meroni CA, Civelli M, Lamantia G, Colombo N, Veglia F, Casiraghi M, Spaggiari L, Venturino M, Cipolla CM.	Ann Surg. 2016 Aug;264(2):244-51. doi: 10.1097/SLA.0000000000001626.	Cardinale D	Ann Surg	2016	2016-01-15			10.1097/SLA.0000000000001626
cancer	ARBs		29172732	Effect of amlodipine, efonidipine, and trichlormethiazide on home blood pressure and upper-normal microalbuminuria assessed by casual spot urine test in essential hypertensive patients	Hosaka M, Inoue R, Satoh M, Watabe D, Hanazawa T, Ohkubo T, Asayama K, Obara T, Imai Y; J-HOME-ALB Study group..	Clin Exp Hypertens. 2018;40(5):468-475. doi: 10.1080/10641963.2017.1403617. Epub 2017 Nov 27.	Hosaka M	Clin Exp Hypertens	2018	2017-11-28			10.1080/10641963.2017.1403617
secondary	ARBs		23348836	Predictors of squamous cell carcinoma in high-risk patients in the VATTC trial	Xiong MY, Rizzo AE, Cohen TS, Dyer RK, Korgavkar K, Bingham SF, Weinstock MA; Veterans Affairs Topical Tretinoin Chemoprevention(VATTC) Trial Group.	J Invest Dermatol. 2013 Jun;133(6):1521-32. doi: 10.1038/jid.2013.35. Epub 2013 Feb 24.	Xiong MY	J Invest Dermatol	2013	2013-01-26			10.1038/jid.2013.35
cardioprotective	ARBs		25410653	Protective effects of spironolactone against anthracycline-induced cardiomyopathy	Akpek M, Ozdogru I, Sahin O, Inanc M, Dogan A, Yazici C, Berk V, Karaca H, Kalay N, Oguzhan A, Ergin A.	Eur J Heart Fail. 2015 Jan;17(1):81-9. doi: 10.1002/ejhf.196. Epub 2014 Nov 20.	Akpek M	Eur J Heart Fail	2015	2014-11-21			10.1002/ejhf.196
cardioprotective	ARBs		32212297	The burden of non-cardiac comorbidities and association with clinical outcomes in an acute heart failure trial - insights from ASCEND-HF	Bhatt AS, Ambrosy AP, Dunning A, DeVore AD, Butler J, Reed S, Voors A, Starling R, Armstrong PW, Ezekowitz JA, Metra M, Hernandez AF, O'Connor CM, Mentz RJ.	Eur J Heart Fail. 2020 Jun;22(6):1022-1031. doi: 10.1002/ejhf.1795. Epub 2020 Mar 25.	Bhatt AS	Eur J Heart Fail	2020	2020-03-27	PMC7394726	NIHMS1589227	10.1002/ejhf.1795
cancer	ARBs		32414353	Pediatric reporting of genomic results study (PROGRESS): a mixed-methods, longitudinal, observational cohort study protocol to explore disclosure of actionable adult- and pediatric-onset genomic variants to minors and their parents	Savatt JM, Wagner JK, Joffe S, Rahm AK, Williams MS, Bradbury AR, Davis FD, Hergenrather J, Hu Y, Kelly MA, Kirchner HL, Meyer MN, Mozersky J, O'Dell SM, Pervola J, Seeley A, Sturm AC, Buchanan AH.	BMC Pediatr. 2020 May 15;20(1):222. doi: 10.1186/s12887-020-02070-4.	Savatt JM	BMC Pediatr	2020	2020-05-17	PMC7227212		10.1186/s12887-020-02070-4
cardioprotective	ARBs		20569998	Losartan vs. amlodipine treatment in elderly oncologic hypertensive patients: a randomized clinical trial	Motta M, Russo C, Vacante M, Liardo RL, Reitano F, Cammalleri L, Costanzo M, Benfatto G, Frazzetto P, Mondati E, Malaguarnera M, Pennisi G.	Arch Gerontol Geriatr. 2011 Jul-Aug;53(1):60-3. doi: 10.1016/j.archger.2010.04.022. Epub 2010 May 31.	Motta M	Arch Gerontol Geriatr	2011	2010-06-24			10.1016/j.archger.2010.04.022
cardioprotective	ARBs		20872550	Cardioprotective effect of metoprolol and enalapril in doxorubicin-treated lymphoma patients: a prospective, parallel-group, randomized, controlled study with 36-month follow-up	Georgakopoulos P, Roussou P, Matsakas E, Karavidas A, Anagnostopoulos N, Marinakis T, Galanopoulos A, Georgiakodis F, Zimeras S, Kyriakidis M, Ahimastos A.	Am J Hematol. 2010 Nov;85(11):894-6. doi: 10.1002/ajh.21840.	Georgakopoulos P	Am J Hematol	2010	2010-09-28			10.1002/ajh.21840
cancer	ARBs		30342297	The International Polycap Study-3 (TIPS-3): Design, baseline characteristics and challenges in conduct	Joseph P, Pais P, Dans AL, Bosch J, Xavier D, Lopez-Jaramillo P, Yusoff K, Santoso A, Talukder S, Gamra H, Yeates K, Lopez PC, Tyrwhitt J, Gao P, Teo K, Yusuf S; TIPS-3 Investigators.	Am Heart J. 2018 Dec;206:72-79. doi: 10.1016/j.ahj.2018.07.012. Epub 2018 Aug 2.	Joseph P	Am Heart J	2018	2018-10-21	PMC6299262		10.1016/j.ahj.2018.07.012
cancer	ARBs		26613955	Effect of commercial Rhodiola rosea on CYP enzyme activity in humans	Thu OK, Spigset O, Nilsen OG, Hellum B.	Eur J Clin Pharmacol. 2016 Mar;72(3):295-300. doi: 10.1007/s00228-015-1988-7. Epub 2015 Nov 28.	Thu OK	Eur J Clin Pharmacol	2016	2015-11-29			10.1007/s00228-015-1988-7
english	ARBs		24506965	[Preventive effect of low-dose carvedilol combined with candesartan on the cardiotoxicity of anthracycline drugs in the adjuvant chemotherapy of breast cancer]	Liu L, Liu ZZ, Liu YY, Zheng ZD, Liang XF, Han YL, Xie XD.	Zhonghua Zhong Liu Za Zhi. 2013 Dec;35(12):936-40.	Liu L	Zhonghua Zhong Liu Za Zhi	2013	2014-02-11
cancer	ARBs		35048107	Polypill for prevention of cardiovascular diseases with focus on non-alcoholic steatohepatitis: the PolyIran-Liver trial	Merat S, Jafari E, Radmard AR, Khoshnia M, Sharafkhah M, Nateghi Baygi A, Marshall T, Shiravi Khuzani A, Cheng KK, Poustchi H, Malekzadeh R.	Eur Heart J. 2022 Jun 1;43(21):2023-2033. doi: 10.1093/eurheartj/ehab919.	Merat S	Eur Heart J	2022	2022-01-20			10.1093/eurheartj/ehab919
prevention	ARBs		22810303	Predictors of basal cell carcinoma in high-risk patients in the VATTC (VA Topical Tretinoin Chemoprevention) trial	Dyer RK, Weinstock MA, Cohen TS, Rizzo AE, Bingham SF; VATTC Trial Group.	J Invest Dermatol. 2012 Nov;132(11):2544-51. doi: 10.1038/jid.2012.227. Epub 2012 Jul 19.	Dyer RK	J Invest Dermatol	2012	2012-07-20			10.1038/jid.2012.227
cancer	ARBs		23020955	Oxidative stress-associated hypertension in surgically induced brain injury patients: effects of β-blocker and angiotensin-converting enzyme inhibitor	Velayutham PK, Adhikary SD, Babu SK, Vedantam R, Korula G, Ramachandran A.	J Surg Res. 2013 Jan;179(1):125-31. doi: 10.1016/j.jss.2012.09.005. Epub 2012 Sep 21.	Velayutham PK	J Surg Res	2013	2012-10-02			10.1016/j.jss.2012.09.005
cardioprotective	ARBs		21794114	Rationale and design of the Multidisciplinary Approach to Novel Therapies in Cardiology Oncology Research Trial (MANTICORE 101--Breast): a randomized, placebo-controlled trial to determine if conventional heart failure pharmacotherapy can prevent trastuzumab-mediated left ventricular remodeling among patients with HER2+ early breast cancer using cardiac MRI	Pituskin E, Haykowsky M, Mackey JR, Thompson RB, Ezekowitz J, Koshman S, Oudit G, Chow K, Pagano JJ, Paterson I.	BMC Cancer. 2011 Jul 27;11:318. doi: 10.1186/1471-2407-11-318.	Pituskin E	BMC Cancer	2011	2011-07-29	PMC3171383		10.1186/1471-2407-11-318
cancer	ARBs		25230980	Polypill for the prevention of cardiovascular disease (PolyIran): study design and rationale for a pragmatic cluster randomized controlled trial	Ostovaneh MR, Poustchi H, Hemming K, Marjani H, Pourshams A, Nateghi A, Majed M, Navabakhsh B, Khoshnia M, Jaafari E, Mohammadifard N, Malekzadeh F, Merat S, Sadeghi M, Naemi M, Etemadi A, Thomas GN, Sarrafzadegan N, Cheng KK, Marshall T, Malekzadeh R.	Eur J Prev Cardiol. 2015 Dec;22(12):1609-17. doi: 10.1177/2047487314550803. Epub 2014 Sep 17.	Ostovaneh MR	Eur J Prev Cardiol	2015	2014-09-19	PMC5836725	NIHMS945531	10.1177/2047487314550803
cancer	ARBs		24507377	EMA401, an orally administered highly selective angiotensin II type 2 receptor antagonist, as a novel treatment for postherpetic neuralgia: a randomised, double-blind, placebo-controlled phase 2 clinical trial	Rice ASC, Dworkin RH, McCarthy TD, Anand P, Bountra C, McCloud PI, Hill J, Cutter G, Kitson G, Desem N, Raff M; EMA401-003 study group.	Lancet. 2014 May 10;383(9929):1637-1647. doi: 10.1016/S0140-6736(13)62337-5. Epub 2014 Feb 5.	Rice ASC	Lancet	2014	2014-02-11			10.1016/S0140-6736(13)62337-5
cancer	cardiac glycoside		33351042	Effect of Digoxin vs Bisoprolol for Heart Rate Control in Atrial Fibrillation on Patient-Reported Quality of Life: The RATE-AF Randomized Clinical Trial	Kotecha D, Bunting KV, Gill SK, Mehta S, Stanbury M, Jones JC, Haynes S, Calvert MJ, Deeks JJ, Steeds RP, Strauss VY, Rahimi K, Camm AJ, Griffith M, Lip GYH, Townend JN, Kirchhof P; Rate Control Therapy Evaluation in Permanent Atrial Fibrillation (RATE-AF) Team.	JAMA. 2020 Dec 22;324(24):2497-2508. doi: 10.1001/jama.2020.23138.	Kotecha D	JAMA	2020	2020-12-22	PMC7756234		10.1001/jama.2020.23138
secondary	cardiac glycoside		27755533	Digoxin and prostate cancer survival in the Finnish Randomized Study of Screening for Prostate Cancer	Kaapu KJ, Murtola TJ, Talala K, Taari K, Tammela TL, Auvinen A.	Br J Cancer. 2016 Nov 22;115(11):1289-1295. doi: 10.1038/bjc.2016.328. Epub 2016 Oct 18.	Kaapu KJ	Br J Cancer	2016	2016-10-19	PMC5129833		10.1038/bjc.2016.328
cancer	cardiac glycoside		25117183	Pharmacokinetic evaluations of the co-administrations of vandetanib and metformin, digoxin, midazolam, omeprazole or ranitidine	Johansson S, Read J, Oliver S, Steinberg M, Li Y, Lisbon E, Mathews D, Leese PT, Martin P.	Clin Pharmacokinet. 2014 Sep;53(9):837-47. doi: 10.1007/s40262-014-0161-2.	Johansson S	Clin Pharmacokinet	2014	2014-08-14			10.1007/s40262-014-0161-2
cancer	cardiac glycoside		9146330	Effects of diltiazem versus digoxin on dysrhythmias and cardiac function after pneumonectomy	Amar D, Roistacher N, Burt ME, Rusch VW, Bains MS, Leung DH, Downey RJ, Ginsberg RJ.	Ann Thorac Surg. 1997 May;63(5):1374-81; discussion 1381-2.	Amar D	Ann Thorac Surg	1997	1997-05-01
cancer	cardiac glycoside		24659021	No clinically significant drug interactions between lenalidomide and P‑glycoprotein substrates and inhibitors: results from controlled phase I studies in healthy volunteers	Chen N, Weiss D, Reyes J, Liu L, Kasserra C, Wang X, Zhou S, Kumar G, Weiss L, Palmisano M.	Cancer Chemother Pharmacol. 2014 May;73(5):1031-9. doi: 10.1007/s00280-014-2438-4.	Chen N	Cancer Chemother Pharmacol	2014	2014-03-25	PMC4000408		10.1007/s00280-014-2438-4
cancer	cardiac glycoside		32504272	DValidation of a Drug Transporter Probe Cocktail Using the Prototypical Inhibitors Rifampin, Probenecid, Verapamil, and Cimetidine	Wiebe ST, Giessmann T, Hohl K, Schmidt-Gerets S, Hauel E, Jambrecina A, Bader K, Ishiguro N, Taub ME, Sharma A, Ebner T, Mikus G, Fromm MF, Müller F, Stopfer P.	Clin Pharmacokinet. 2020 Dec;59(12):1627-1639. doi: 10.1007/s40262-020-00907-w.	Wiebe ST	Clin Pharmacokinet	2020	2020-06-07	PMC7716890		10.1007/s40262-020-00907-w
cancer	cardiac glycoside		8792786	The Ambulatory Care Medical Audit Demonstration Project. Research design	Palmer RH, Hargraves JL.	Med Care. 1996 Sep;34(9 Suppl):SS12-28. doi: 10.1097/00005650-199609002-00003.	Palmer RH	Med Care	1996	1996-09-01			10.1097/00005650-199609002-00003
cv drug	cardiac glycoside		6374055	Preliminary results of a randomized trial of adjuvant doxorubicin for sarcomas: lack of apparent difference between treatment groups	Antman K, Suit H, Amato D, Corson J, Wood W, Proppe K, Harmon D, Carey R, Greenberger J, Blum R, et al.	J Clin Oncol. 1984 Jun;2(6):601-8. doi: 10.1200/JCO.1984.2.6.601.	Antman K	J Clin Oncol	1984	1984-06-01			10.1200/JCO.1984.2.6.601
cancer	cardiac glycoside		8417716	Prophylactic digitalization fails to control dysrhythmia in thoracic esophageal operations	Ritchie AJ, Tolan M, Whiteside M, McGuigan JA, Gibbons JR.	Ann Thorac Surg. 1993 Jan;55(1):86-8. doi: 10.1016/0003-4975(93)90478-z.	Ritchie AJ	Ann Thorac Surg	1993	1993-01-01			10.1016/0003-4975(93)90478-z
cardioprotective	cardiac glycoside		6419896	Effect of digoxin and vitamin E in preventing cardiac damage caused by doxorubicin in acute myeloid leukaemia	Whittaker JA, Al-Ismail SA.	Br Med J (Clin Res Ed). 1984 Jan 28;288(6413):283-4. doi: 10.1136/bmj.288.6413.283-a.	Whittaker JA	Br Med J (Clin Res Ed)	1984	1984-01-28	PMC1444076		10.1136/bmj.288.6413.283-a
cancer	metformin		34006565	Metformin Affects Gut Microbiome Composition and Function and Circulating Short-Chain Fatty Acids: A Randomized Trial	Mueller NT, Differding MK, Zhang M, Maruthur NM, Juraschek SP, Miller ER 3rd, Appel LJ, Yeh HC.	Diabetes Care. 2021 Jul;44(7):1462-1471. doi: 10.2337/dc20-2257. Epub 2021 May 18.	Mueller NT	Diabetes Care	2021	44335	PMC8323185		10.2337/dc20-2257
cancer	metformin		34697033	Effect of Metformin and Lifestyle Interventions on Mortality in the Diabetes Prevention Program and Diabetes Prevention Program Outcomes Study	Lee CG, Heckman-Stoddard B, Dabelea D, Gadde KM, Ehrmann D, Ford L, Prorok P, Boyko EJ, Pi-Sunyer X, Wallia A, Knowler WC, Crandall JP, Temprosa M; Diabetes Prevention Program Research Group; Diabetes Prevention Program Research Group:.	Diabetes Care. 2021 Dec;44(12):2775-2782. doi: 10.2337/dc21-1046. Epub 2021 Oct 25.	Lee CG	Diabetes Care	2021	44495	PMC8669534		10.2337/dc21-1046
cancer	metformin		31034184	Liraglutide in Children and Adolescents with Type 2 Diabetes	Tamborlane WV, Barrientos-Pérez M, Fainberg U, Frimer-Larsen H, Hafez M, Hale PM, Jalaludin MY, Kovarenko M, Libman I, Lynch JL, Rao P, Shehadeh N, Turan S, Weghuber D, Barrett T; Ellipse Trial Investigators.	N Engl J Med. 2019 Aug 15;381(7):637-646. doi: 10.1056/NEJMoa1903822. Epub 2019 Apr 28.	Tamborlane WV	N Engl J Med	2019	43585			10.1056/NEJMoa1903822
duplicate	metformin		30538075	DThe influence of telmisartan on metformin pharmacokinetics and pharmacodynamics	Wen J, Zeng M, Liu Z, Zhou H, Xu H, Huang M, Zhang W.	J Pharmacol Sci. 2019 Jan;139(1):37-41. doi: 10.1016/j.jphs.2018.11.007. Epub 2018 Nov 25.	Wen J	J Pharmacol Sci	2019	43447			10.1016/j.jphs.2018.11.007
1	metformin		34323924	Metformin in Combination With Chemoradiotherapy in Locally Advanced Non-Small Cell Lung Cancer: The OCOG-ALMERA Randomized Clinical Trial	Tsakiridis T, Pond GR, Wright J, Ellis PM, Ahmed N, Abdulkarim B, Roa W, Robinson A, Swaminath A, Okawara G, Wierzbicki M, Valdes M, Levine M.	JAMA Oncol. 2021 Sep 1;7(9):1333-1341. doi: 10.1001/jamaoncol.2021.2328.	Tsakiridis T	JAMA Oncol	2021	44406	PMC8323053		10.1001/jamaoncol.2021.2328
secondary	metformin		32719487	Assessment of cognitive and neural recovery in survivors of pediatric brain tumors in a pilot clinical trial using metformin	Ayoub R, Ruddy RM, Cox E, Oyefiade A, Derkach D, Laughlin S, Ades-Aron B, Shirzadi Z, Fieremans E, MacIntosh BJ, de Medeiros CB, Skocic J, Bouffet E, Miller FD, Morshead CM, Mabbott DJ.	Nat Med. 2020 Aug;26(8):1285-1294. doi: 10.1038/s41591-020-0985-2. Epub 2020 Jul 27.	Ayoub R	Nat Med	2020	44041	PMC8176964	NIHMS1702000	10.1038/s41591-020-0985-2
outcomes	metformin		32046384	Metformin Promotes Anti-tumor Biomarkers in Human Endometrial Cancer Cells	Pabona JMP, Burnett AF, Brown DM, Quick CM, Simmen FA, Montales MTE, Liu SJ, Rose T, Alhallak I, Siegel ER, Simmen RC.	Reprod Sci. 2020 Jan;27(1):267-277. doi: 10.1007/s43032-019-00019-2. Epub 2020 Jan 1.	Pabona JMP	Reprod Sci	2020	43874	PMC7077930		10.1007/s43032-019-00019-2
1	metformin		35608580	Effect of Metformin vs Placebo on Invasive Disease-Free Survival in Patients With Breast Cancer: The MA.32 Randomized Clinical Trial	Goodwin PJ, Chen BE, Gelmon KA, Whelan TJ, Ennis M, Lemieux J, Ligibel JA, Hershman DL, Mayer IA, Hobday TJ, Bliss JM, Rastogi P, Rabaglio-Poretti M, Mukherjee SD, Mackey JR, Abramson VG, Oja C, Wesolowski R, Thompson AM, Rea DW, Stos PM, Shepherd LE, Stambolic V, Parulekar WR.	JAMA. 2022 May 24;327(20):1963-1973. doi: 10.1001/jama.2022.6147.	Goodwin PJ	JAMA	2022	44705	PMC9131745		10.1001/jama.2022.6147
randomized	metformin		31161347	The impact of GDF-15, a biomarker for metformin, on the risk of coronary artery disease, breast and colorectal cancer, and type 2 diabetes and metabolic traits: a Mendelian randomisation study	Au Yeung SL, Luo S, Schooling CM.	Diabetologia. 2019 Sep;62(9):1638-1646. doi: 10.1007/s00125-019-4913-2. Epub 2019 Jun 3.	Au Yeung SL	Diabetologia	2019	43621			10.1007/s00125-019-4913-2
cancer	metformin		31910850	Efficacy of dapagliflozin versus sitagliptin on cardiometabolic risk factors in Japanese patients with type 2 diabetes: a prospective, randomized study (DIVERSITY-CVR)	Fuchigami A, Shigiyama F, Kitazawa T, Okada Y, Ichijo T, Higa M, Hiyoshi T, Inoue I, Iso K, Yoshii H, Hirose T, Kumashiro N.	Cardiovasc Diabetol. 2020 Jan 7;19(1):1. doi: 10.1186/s12933-019-0977-z.	Fuchigami A	Cardiovasc Diabetol	2020	43839	PMC6945792		10.1186/s12933-019-0977-z
randomized	metformin		34255745	Inhibition of mTOR signaling and clinical activity of metformin in oral premalignant lesions	Gutkind JS, Molinolo AA, Wu X, Wang Z, Nachmanson D, Harismendy O, Alexandrov LB, Wuertz BR, Ondrey FG, Laronde D, Rock LD, Rosin M, Coffey C, Butler VD, Bengtson L, Hsu CH, Bauman JE, Hewitt SM, Cohen EE, Chow HS, Lippman SM, Szabo E.	JCI Insight. 2021 Sep 8;6(17):e147096. doi: 10.1172/jci.insight.147096.	Gutkind JS	JCI Insight	2021	44390	PMC8492350		10.1172/jci.insight.147096
outcomes	metformin		34485814	Cancer Antigen 15-3/Mucin 1 Levels in CCTG MA.32: A Breast Cancer Randomized Trial of Metformin vs Placebo	Goodwin PJ, Dowling RJO, Ennis M, Chen BE, Parulekar WR, Shepherd LE, Gelmon KA, Whelan TJ, Ligibel JA, Hershman DL, Mayer IA, Hobday TJ, Rastogi P, Rabaglio-Poretti M, Lemieux J, Thompson AM, Rea DW, Stambolic V.	JNCI Cancer Spectr. 2021 Jul 28;5(5):pkab066. doi: 10.1093/jncics/pkab066. eCollection 2021 Oct.	Goodwin PJ	JNCI Cancer Spectr	2021	44445	PMC8410139		10.1093/jncics/pkab066
cv drug	metformin		32416251	Time course and management of key adverse events during the randomized phase III SOLAR-1 study of PI3K inhibitor alpelisib plus fulvestrant in patients with HR-positive advanced breast cancer	Rugo HS, André F, Yamashita T, Cerda H, Toledano I, Stemmer SM, Jurado JC, Juric D, Mayer I, Ciruelos EM, Iwata H, Conte P, Campone M, Wilke C, Mills D, Lteif A, Miller M, Gaudenzi F, Loibl S.	Ann Oncol. 2020 Aug;31(8):1001-1010. doi: 10.1016/j.annonc.2020.05.001. Epub 2020 May 13.	Rugo HS	Ann Oncol	2020	43968			10.1016/j.annonc.2020.05.001
cancer	metformin		34275099	Managing pasireotide-associated hyperglycemia: a randomized, open-label, Phase IV study	Samson SL, Gu F, Feldt-Rasmussen U, Zhang S, Yu Y, Witek P, Kalra P, Pedroncelli AM, Pultar P, Jabbour N, Paul M, Bolanowski M.	Pituitary. 2021 Dec;24(6):887-903. doi: 10.1007/s11102-021-01161-4. Epub 2021 Jul 18.	Samson SL	Pituitary	2021	44395	PMC8550309		10.1007/s11102-021-01161-4
cancer	metformin		28917544	Effects on the incidence of cardiovascular events of the addition of pioglitazone versus sulfonylureas in patients with type 2 diabetes inadequately controlled with metformin (TOSCA.IT): a randomised, multicentre trial	Vaccaro O, Masulli M, Nicolucci A, Bonora E, Del Prato S, Maggioni AP, Rivellese AA, Squatrito S, Giorda CB, Sesti G, Mocarelli P, Lucisano G, Sacco M, Signorini S, Cappellini F, Perriello G, Babini AC, Lapolla A, Gregori G, Giordano C, Corsi L, Buzzetti R, Clemente G, Di Cianni G, Iannarelli R, Cordera R, La Macchia O, Zamboni C, Scaranna C, Boemi M, Iovine C, Lauro D, Leotta S, Dall'Aglio E, Ca…	Lancet Diabetes Endocrinol. 2017 Nov;5(11):887-897. doi: 10.1016/S2213-8587(17)30317-0. Epub 2017 Sep 13.	Vaccaro O	Lancet Diabetes Endocrinol	2017	42996			10.1016/S2213-8587(17)30317-0
cancer	metformin		33064182	The effects of dapagliflozin, metformin or exercise on glycaemic variability in overweight or obese individuals with prediabetes (the PRE-D Trial): a multi-arm, randomised, controlled trial	Færch K, Blond MB, Bruhn L, Amadid H, Vistisen D, Clemmensen KKB, Vainø CTR, Pedersen C, Tvermosegaard M, Dejgaard TF, Karstoft K, Ried-Larsen M, Persson F, Jørgensen ME.	Diabetologia. 2021 Jan;64(1):42-55. doi: 10.1007/s00125-020-05306-1. Epub 2020 Oct 16.	Færch K	Diabetologia	2021	44120			10.1007/s00125-020-05306-1
cancer	metformin		32639649	Trial of restarting and tolerating metformin (TreatMet)	Orloff JN, Touhamy SH, Truong W, Casper A, Shukla AP, Igel LI, Flory JH.	Diabetes Obes Metab. 2020 Nov;22(11):2189-2192. doi: 10.1111/dom.14137. Epub 2020 Jul 29.	Orloff JN	Diabetes Obes Metab	2020	44021			10.1111/dom.14137
secondary	metformin		33653815	Antidiabetic Drugs and Prostate Cancer Prognosis in a Finnish Population-Based Cohort	Vihervuori VJ, Talala K, Taari K, Lahtela J, Tammela TLJ, Auvinen A, Raittinen P, Murtola TJ.	Cancer Epidemiol Biomarkers Prev. 2021 May;30(5):982-989. doi: 10.1158/1055-9965.EPI-19-0580. Epub 2021 Mar 2.	Vihervuori VJ	Cancer Epidemiol Biomarkers Prev	2021	44258			10.1158/1055-9965.EPI-19-0580
prevention	metformin		32859615	Effect of Exercise or Metformin on Biomarkers of Inflammation in Breast and Colorectal Cancer: A Randomized Trial	Brown JC, Zhang S, Ligibel JA, Irwin ML, Jones LW, Campbell N, Pollak MN, Sorrentino A, Cartmel B, Harrigan M, Tolaney SM, Winer EP, Ng K, Abrams TA, Sanft T, Douglas PS, Hu FB, Fuchs CS, Meyerhardt JA.	Cancer Prev Res (Phila). 2020 Dec;13(12):1055-1062. doi: 10.1158/1940-6207.CAPR-20-0188. Epub 2020 Aug 28.	Brown JC	Cancer Prev Res (Phila)	2020	44073	PMC7718298	NIHMS1623971	10.1158/1940-6207.CAPR-20-0188
prevention	metformin		33509804	The Effect of Metformin in Treatment of Adenomas in Patients with Familial Adenomatous Polyposis	Park JJ, Kim BC, Hong SP, Seo Y, Lee HS, Park YS, Na SY, Park SC, Park J, Kim JH, Moon CM, Huh KC, Park SJ, Cheon JH, Kim WH, Kim TI.	Cancer Prev Res (Phila). 2021 May;14(5):563-572. doi: 10.1158/1940-6207.CAPR-20-0580. Epub 2021 Jan 28.	Park JJ	Cancer Prev Res (Phila)	2021	44225			10.1158/1940-6207.CAPR-20-0580
cancer	metformin		33464703	Combined exenatide and dapagliflozin has no additive effects on reduction of hepatocellular lipids despite better glycaemic control in patients with type 2 diabetes mellitus treated with metformin: EXENDA, a 24-week, prospective, randomized, placebo-controlled pilot trial	Harreiter J, Just I, Leutner M, Bastian M, Brath H, Schelkshorn C, Klepochova R, Krššák M, Kautzky-Willer A.	Diabetes Obes Metab. 2021 May;23(5):1129-1139. doi: 10.1111/dom.14319. Epub 2021 Feb 10.	Harreiter J	Diabetes Obes Metab	2021	44215	PMC8247845		10.1111/dom.14319
cancer	metformin		34416879	Metformin as a new option in the medical management of breast fibroadenoma; a randomized clinical trial	Alipour S, Abedi M, Saberi A, Maleki-Hajiagha A, Faiz F, Shahsavari S, Eslami B.	BMC Endocr Disord. 2021 Aug 20;21(1):169. doi: 10.1186/s12902-021-00824-4.	Alipour S	BMC Endocr Disord	2021	44429	PMC8377455		10.1186/s12902-021-00824-4
randomized	metformin		22778198	Diabetes, metformin use, and colon cancer: a population-based cohort study in Taiwan	Tseng CH.	Eur J Endocrinol. 2012 Sep;167(3):409-16. doi: 10.1530/EJE-12-0369. Epub 2012 Jul 9.	Tseng CH	Eur J Endocrinol	2012	41101			10.1530/EJE-12-0369
1	metformin		34167872	Repurposing metformin as anticancer drug: Randomized controlled trial in advanced prostate cancer (MANSMED)	Alghandour R, Ebrahim MA, Elshal AM, Ghobrial F, Elzaafarany M, ELbaiomy MA.	Urol Oncol. 2021 Dec;39(12):831.e1-831.e10. doi: 10.1016/j.urolonc.2021.05.020. Epub 2021 Jun 22.	Alghandour R	Urol Oncol	2021	44372			10.1016/j.urolonc.2021.05.020
cv drug	metformin		33762086	Complete pathological response following levonorgestrel intrauterine device in clinically stage 1 endometrial adenocarcinoma: Results of a randomized clinical trial	Janda M, Robledo KP, Gebski V, Armes JE, Alizart M, Cummings M, Chen C, Leung Y, Sykes P, McNally O, Oehler MK, Walker G, Garrett A, Tang A, Land R, Nicklin JL, Chetty N, Perrin LC, Hoet G, Sowden K, Eva L, Tristram A, Obermair A.	Gynecol Oncol. 2021 Apr;161(1):143-151. doi: 10.1016/j.ygyno.2021.01.029.	Janda M	Gynecol Oncol	2021	44280			10.1016/j.ygyno.2021.01.029
duplicate	metformin		30514262	DThe ASAMET trial: a randomized, phase II, double-blind, placebo-controlled, multicenter, 2 × 2 factorial biomarker study of tertiary prevention with low-dose aspirin and metformin in stage I-III colorectal cancer patients	Petrera M, Paleari L, Clavarezza M, Puntoni M, Caviglia S, Briata IM, Oppezzi M, Mislej EM, Stabuc B, Gnant M, Bachleitner-Hofmann T, Roth W, Scherer D, Haefeli WE, Ulrich CM, DeCensi A.	BMC Cancer. 2018 Dec 4;18(1):1210. doi: 10.1186/s12885-018-5126-7.	Petrera M	BMC Cancer	2018	43440	PMC6280542		10.1186/s12885-018-5126-7
cancer	metformin		34383179	A randomized controlled trial of metformin in women with components of metabolic syndrome: intervention feasibility and effects on adiposity and breast density	Tapia E, Villa-Guillen DE, Chalasani P, Centuori S, Roe DJ, Guillen-Rodriguez J, Huang C, Galons JP, Thomson CA, Altbach M, Trujillo J, Pinto L, Martinez JA, Algotar AM, Chow HS.	Breast Cancer Res Treat. 2021 Nov;190(1):69-78. doi: 10.1007/s10549-021-06355-9. Epub 2021 Aug 12.	Tapia E	Breast Cancer Res Treat	2021	44420	PMC8560579	NIHMS1745082	10.1007/s10549-021-06355-9
secondary	metformin		35568679	Effects of metformin and statins on outcomes in men with castration-resistant metastatic prostate cancer: Secondary analysis of COU-AA-301 and COU-AA-302	Wilson BE, Armstrong AJ, de Bono J, Sternberg CN, Ryan CJ, Scher HI, Smith MR, Rathkopf D, Logothetis CJ, Chi KN, Jones RJ, Saad F, De Porre P, Tran N, Hu P, Gillessen S, Carles J, Fizazi K, Joshua AM.	Eur J Cancer. 2022 Jul;170:296-304. doi: 10.1016/j.ejca.2022.03.042. Epub 2022 May 11.	Wilson BE	Eur J Cancer	2022	44695			10.1016/j.ejca.2022.03.042
cancer	metformin		33527137	The Effect of Metformin vs Placebo on Sex Hormones in Canadian Cancer Trials Group MA.32	Pimentel I, Chen BE, Lohmann AE, Ennis M, Ligibel J, Shepherd L, Hershman DL, Whelan T, Stambolic V, Mayer I, Hobday T, Lemieux J, Thompson A, Rastogi P, Gelmon K, Rea D, Rabaglio M, Ellard S, Mates M, Bedard P, Pitre L, Vandenberg T, Dowling RJO, Parulekar W, Goodwin PJ.	J Natl Cancer Inst. 2021 Feb 1;113(2):192-198. doi: 10.1093/jnci/djaa082.	Pimentel I	J Natl Cancer Inst	2021	44229	PMC7850529		10.1093/jnci/djaa082
anti-tumor	metformin		31961463	Metformin plus megestrol acetate compared with megestrol acetate alone as fertility-sparing treatment in patients with atypical endometrial hyperplasia and well-differentiated endometrial cancer: a randomised controlled trial	Yang BY, Gulinazi Y, Du Y, Ning CC, Cheng YL, Shan WW, Luo XZ, Zhang HW, Zhu Q, Ma FH, Liu J, Sun L, Yu M, Guan J, Chen XJ.	BJOG. 2020 Jun;127(7):848-857. doi: 10.1111/1471-0528.16108. Epub 2020 Feb 16.	Yang BY	BJOG	2020	43852			10.1111/1471-0528.16108
randomized	metformin		25524432	Cancer and bone fractures in observational follow-up of the RECORD study	Jones NP, Curtis PS, Home PD.	Acta Diabetol. 2015 Jun;52(3):539-46. doi: 10.1007/s00592-014-0691-y. Epub 2014 Dec 19.	Jones NP	Acta Diabetol	2015	41993			10.1007/s00592-014-0691-y
review	metformin		32798360	Beyond diabetes mellitus: role of metformin in non-muscle-invasive bladder cancer	Wang Z, Ong WYF, Shen T, Sng JH, Lata RM, Mahendran R, Kesavan E, Chiong E.	Singapore Med J. 2022 Apr;63(4):209-213. doi: 10.11622/smedj.2020121. Epub 2020 Aug 17.	Wang Z	Singapore Med J	2022	44061	PMC9251265		10.11622/smedj.2020121
outcomes	metformin		31583436	A phase I delayed-start, randomized and pharmacodynamic study of metformin and chemotherapy in patients with solid tumors	Saif MW, Rajagopal S, Caplain J, Grimm E, Serebrennikova O, Das M, Tsichlis PN, Martell R.	Cancer Chemother Pharmacol. 2019 Dec;84(6):1323-1331. doi: 10.1007/s00280-019-03967-3. Epub 2019 Oct 3.	Saif MW	Cancer Chemother Pharmacol	2019	43743			10.1007/s00280-019-03967-3
cancer	metformin		34444833	Effects of a Behavioral Weight Loss Intervention and Metformin Treatment on Serum Urate: Results from a Randomized Clinical Trial	Hu JR, Yeh HC, Mueller NT, Appel LJ, Miller ER 3rd, Maruthur NM, Jerome GJ, Chang AR, Gelber AC, Juraschek SP.	Nutrients. 2021 Jul 31;13(8):2673. doi: 10.3390/nu13082673.	Hu JR	Nutrients	2021	44435	PMC8401432		10.3390/nu13082673
anti-tumor	metformin		30563932	PRE-surgical Metformin In Uterine Malignancy (PREMIUM): a Multi-Center, Randomized Double-Blind, Placebo-Controlled Phase III Trial	Kitson SJ, Maskell Z, Sivalingam VN, Allen JL, Ali S, Burns S, Gilmour K, Latheef R, Slade RJ, Pemberton PW, Shaw J, Ryder WD, Kitchener HC, Crosbie EJ.	Clin Cancer Res. 2019 Apr 15;25(8):2424-2432. doi: 10.1158/1078-0432.CCR-18-3339. Epub 2018 Dec 18.	Kitson SJ	Clin Cancer Res	2019	43454	PMC6586555	EMS83349	10.1158/1078-0432.CCR-18-3339
anti-tumor	metformin		30107043	The benefits of adding metformin to tamoxifen to protect the endometrium-A randomized placebo-controlled trial	Davis SR, Robinson PJ, Jane F, White S, Brown KA, Piessens S, Edwards A, McNeilage J, Woinarski J, Chipman M, Bell RJ.	Clin Endocrinol (Oxf). 2018 Nov;89(5):605-612. doi: 10.1111/cen.13830. Epub 2018 Sep 9.	Davis SR	Clin Endocrinol (Oxf)	2018	43327			10.1111/cen.13830
prevention	metformin		22443173	Metformin efficacy and safety for colorectal polyps: a double-blind randomized controlled trial	Higurashi T, Takahashi H, Endo H, Hosono K, Yamada E, Ohkubo H, Sakai E, Uchiyama T, Hata Y, Fujisawa N, Uchiyama S, Ezuka A, Nagase H, Kessoku T, Matsuhashi N, Yamanaka S, Inayama Y, Morita S, Nakajima A.	BMC Cancer. 2012 Mar 26;12:118. doi: 10.1186/1471-2407-12-118.	Higurashi T	BMC Cancer	2012	40995	PMC3353167		10.1186/1471-2407-12-118
1	metformin		34323922	Addition of Metformin to Concurrent Chemoradiation in Patients With Locally Advanced Non-Small Cell Lung Cancer: The NRG-LU001 Phase 2 Randomized Clinical Trial	Skinner H, Hu C, Tsakiridis T, Santana-Davila R, Lu B, Erasmus JJ, Doemer AJ, Videtic GMM, Coster J, Yang AX, Lee RY, Werner-Wasik M, Schaner PE, McCormack SE, Esparaz BT, McGarry RC, Bazan J, Struve T, Paulus R, Bradley JD.	JAMA Oncol. 2021 Sep 1;7(9):1324-1332. doi: 10.1001/jamaoncol.2021.2318.	Skinner H	JAMA Oncol	2021	44406	PMC8323052		10.1001/jamaoncol.2021.2318
anti-tumor	metformin		33884414	Effects of Behavioral Weight Loss and Metformin on IGFs in Cancer Survivors: A Randomized Trial	Yeh HC, Maruthur NM, Wang NY, Jerome GJ, Dalcin AT, Tseng E, White K, Miller ER, Juraschek SP, Mueller NT, Charleston J, Durkin N, Hassoon A, Lansey DG, Kanarek NF, Carducci MA, Appel LJ.	J Clin Endocrinol Metab. 2021 Sep 27;106(10):e4179-e4191. doi: 10.1210/clinem/dgab266.	Yeh HC	J Clin Endocrinol Metab	2021	44308	PMC8475239		10.1210/clinem/dgab266
outcomes	metformin		32212801	Effect of Metformin For Decreasing Proliferative Marker in Women with Endometrial Cancer: A Randomized Double-blind Placebo-Controlled Trial	Petchsila K, Prueksaritanond N, Insin P, Yanaranop M, Chotikawichean N.	Asian Pac J Cancer Prev. 2020 Mar 1;21(3):733-741. doi: 10.31557/APJCP.2020.21.3.733.	Petchsila K	Asian Pac J Cancer Prev	2020	43918	PMC7437343		10.31557/APJCP.2020.21.3.733
anti-tumor	metformin		25740979	Effect of metformin vs placebo on and metabolic factors in NCIC CTG MA.32	Goodwin PJ, Parulekar WR, Gelmon KA, Shepherd LE, Ligibel JA, Hershman DL, Rastogi P, Mayer IA, Hobday TJ, Lemieux J, Thompson AM, Pritchard KI, Whelan TJ, Mukherjee SD, Chalchal HI, Oja CD, Tonkin KS, Bernstein V, Chen BE, Stambolic V.	J Natl Cancer Inst. 2015 Mar 4;107(3):djv006. doi: 10.1093/jnci/djv006. Print 2015 Mar.	Goodwin PJ	J Natl Cancer Inst	2015	42069	PMC4565534		10.1093/jnci/djv006
randomized	metformin		24157825	The effect of metformin on apoptosis in a breast cancer presurgical trial	Cazzaniga M, DeCensi A, Pruneri G, Puntoni M, Bottiglieri L, Varricchio C, Guerrieri-Gonzaga A, Gentilini OD, Pagani G, Dell'Orto P, Lazzeroni M, Serrano D, Viale G, Bonanni B.	Br J Cancer. 2013 Nov 26;109(11):2792-7. doi: 10.1038/bjc.2013.657. Epub 2013 Oct 24.	Cazzaniga M	Br J Cancer	2013	41573	PMC3844911		10.1038/bjc.2013.657
cancer	metformin		21509444	Intensive glucose control and risk of cancer in patients with type 2 diabetes	Stefansdottir G, Zoungas S, Chalmers J, Kengne AP, Knol MJ, Leufkens HG, Patel A, Woodward M, Grobbee DE, De Bruin ML.	Diabetologia. 2011 Jul;54(7):1608-14. doi: 10.1007/s00125-011-2104-x. Epub 2011 Apr 21.	Stefansdottir G	Diabetologia	2011	40655			10.1007/s00125-011-2104-x
anti-tumor	metformin		31495292	Metformin's effectiveness in preventing prednisone-induced hyperglycemia in hematological cancers	Ochola LA, Nyamu DG, Guantai EM, Weru IW.	J Oncol Pharm Pract. 2020 Jun;26(4):823-834. doi: 10.1177/1078155219873048. Epub 2019 Sep 7.	Ochola LA	J Oncol Pharm Pract	2020	43718			10.1177/1078155219873048
prevention	metformin		25218668	Metformin does not reduce markers of cell proliferation in esophageal tissues of patients with Barrett's esophagus	Chak A, Buttar NS, Foster NR, Seisler DK, Marcon NE, Schoen R, Cruz-Correa MR, Falk GW, Sharma P, Hur C, Katzka DA, Rodriguez LM, Richmond E, Sharma AN, Smyrk TC, Mandrekar SJ, Limburg PJ; Cancer Prevention Network.	Clin Gastroenterol Hepatol. 2015 Apr;13(4):665-72.e1-4. doi: 10.1016/j.cgh.2014.08.040. Epub 2014 Sep 15.	Chak A	Clin Gastroenterol Hepatol	2015	41897	PMC4362887	NIHMS627465	10.1016/j.cgh.2014.08.040
1	metformin		33278671	Randomized phase II study of platinum-based chemotherapy plus controlled diet with or without metformin in patients with advanced non-small cell lung cancer	Lee Y, Joo J, Lee YJ, Lee EK, Park S, Kim TS, Lee SH, Kim SY, Wie GA, Park M, Kim MJ, Lee JS, Han JY.	Lung Cancer. 2021 Jan;151:8-15. doi: 10.1016/j.lungcan.2020.11.011. Epub 2020 Nov 19.	Lee Y	Lung Cancer	2021	44170			10.1016/j.lungcan.2020.11.011
secondary	metformin		23368896	Further data on beta-blockers and cancer risk: observational study and meta-analysis of randomized clinical trials	Monami M, Filippi L, Ungar A, Sgrilli F, Antenore A, Dicembrini I, Bagnoli P, Marchionni N, Rotella CM, Mannucci E.	Curr Med Res Opin. 2013 Apr;29(4):369-78. doi: 10.1185/03007995.2013.772505. Epub 2013 Feb 18.	Monami M	Curr Med Res Opin	2013	41307			10.1185/03007995.2013.772505
cancer	metformin		30106348	Metformin Discontinuation prior to FDG PET/CT: A Randomized Controlled Study to Compare 24- and 48-hour Bowel Activity	Hamidizadeh R, Eftekhari A, Wiley EA, Wilson D, Alden T, Bénard F.	Radiology. 2018 Nov;289(2):418-425. doi: 10.1148/radiol.2018180078. Epub 2018 Aug 14.	Hamidizadeh R	Radiology	2018	43327			10.1148/radiol.2018180078
1	metformin		32212089	Prognostic Significance of VEGF and HIF-1 α in Hepatocellular Carcinoma Patients Receiving Sorafenib Versus Metformin Sorafenib Combination	El Shorbagy S, abuTaleb F, Labib HA, Ebian H, Harb OA, Mohammed MS, Rashied HA, Elbana KA, Haggag R.	J Gastrointest Cancer. 2021 Mar;52(1):269-279. doi: 10.1007/s12029-020-00389-w.	El Shorbagy S	J Gastrointest Cancer	2021	43917			10.1007/s12029-020-00389-w
outcomes	metformin		26293146	Metformin intervention in obese non-diabetic patients with breast cancer: phase II randomized, double-blind, placebo-controlled trial	Ko KP, Ma SH, Yang JJ, Hwang Y, Ahn C, Cho YM, Noh DY, Park BJ, Han W, Park SK.	Breast Cancer Res Treat. 2015 Sep;153(2):361-70. doi: 10.1007/s10549-015-3519-8. Epub 2015 Aug 21.	Ko KP	Breast Cancer Res Treat	2015	42238			10.1007/s10549-015-3519-8
outcomes	metformin		28692586	Bioactivity and prostate tissue distribution of metformin in a preprostatectomy prostate cancer cohort	Nguyen MM, Martinez JA, Hsu CH, Sokoloff M, Krouse RS, Gibson BA, Nagle RB, Parnes HL, Cordova C, Chow HS.	Eur J Cancer Prev. 2018 Nov;27(6):557-562. doi: 10.1097/CEJ.0000000000000394.	Nguyen MM	Eur J Cancer Prev	2018	42927	PMC5756696	NIHMS884548	10.1097/CEJ.0000000000000394
1	metformin		31628524	Metformin plus first-line chemotherapy versus chemotherapy alone in the treatment of epithelial ovarian cancer: a prospective open-label pilot trial	Zheng Y, Zhu J, Zhang H, Liu Y, Sun H.	Cancer Chemother Pharmacol. 2019 Dec;84(6):1349-1357. doi: 10.1007/s00280-019-03963-7. Epub 2019 Oct 18.	Zheng Y	Cancer Chemother Pharmacol	2019	43758			10.1007/s00280-019-03963-7
prevention	metformin		26353947	Metformin use and risk of prostate cancer: results from the REDUCE study	Feng T, Sun X, Howard LE, Vidal AC, Gaines AR, Moreira DM, Castro-Santamaria R, Andriole GL, Freedland SJ.	Cancer Prev Res (Phila). 2015 Nov;8(11):1055-60. doi: 10.1158/1940-6207.CAPR-15-0141. Epub 2015 Sep 9.	Feng T	Cancer Prev Res (Phila)	2015	42258	PMC4651624	NIHMS728148	10.1158/1940-6207.CAPR-15-0141
outcomes	metformin		31990759	Metabolic Responses to Metformin in Inoperable Early-stage Non-Small Cell Lung Cancer Treated With Stereotactic Radiotherapy: Results of a Randomized Phase II Clinical Trial	Chun SG, Liao Z, Jeter MD, Chang JY, Lin SH, Komaki RU, Guerrero TM, Mayo RC, Korah BM, Koshy SM, Heymach JV, Koong AC, Skinner HD.	Am J Clin Oncol. 2020 Apr;43(4):231-235. doi: 10.1097/COC.0000000000000632.	Chun SG	Am J Clin Oncol	2020	43859			10.1097/COC.0000000000000632
outcomes	metformin		22564993	Dual effect of metformin on breast cancer proliferation in a randomized presurgical trial	Bonanni B, Puntoni M, Cazzaniga M, Pruneri G, Serrano D, Guerrieri-Gonzaga A, Gennari A, Trabacca MS, Galimberti V, Veronesi P, Johansson H, Aristarco V, Bassi F, Luini A, Lazzeroni M, Varricchio C, Viale G, Bruzzi P, Decensi A.	J Clin Oncol. 2012 Jul 20;30(21):2593-600. doi: 10.1200/JCO.2011.39.3769. Epub 2012 May 7.	Bonanni B	J Clin Oncol	2012	41038			10.1200/JCO.2011.39.3769
outcomes	metformin		26276754	Effect of Metformin on Breast Ductal Carcinoma In Situ Proliferation in a Randomized Presurgical Trial	DeCensi A, Puntoni M, Guerrieri-Gonzaga A, Cazzaniga M, Serrano D, Lazzeroni M, Vingiani A, Gentilini O, Petrera M, Viale G, Cuzick J, Bonanni B, Pruneri G.	Cancer Prev Res (Phila). 2015 Oct;8(10):888-94. doi: 10.1158/1940-6207.CAPR-15-0048. Epub 2015 Aug 14.	DeCensi A	Cancer Prev Res (Phila)	2015	42232			10.1158/1940-6207.CAPR-15-0048
cancer	metformin		31721026	Effects of Metformin on Left Ventricular Size and Function in Hypertensive Patients with Type 2 Diabetes Mellitus: Results of a Randomized, Controlled, Multicenter, Phase IV Trial	Ono K, Wada H, Satoh-Asahara N, Inoue H, Uehara K, Funada J, Ogo A, Horie T, Fujita M, Shimatsu A, Hasegawa K; ABLE-MET Investigators.	Am J Cardiovasc Drugs. 2020 Jun;20(3):283-293. doi: 10.1007/s40256-019-00381-1.	Ono K	Am J Cardiovasc Drugs	2020	43783	PMC7266803		10.1007/s40256-019-00381-1
outcomes	metformin		29948021	A pharmacodynamic study of sirolimus and metformin in patients with advanced solid tumors	Sehdev A, Karrison T, Zha Y, Janisch L, Turcich M, Cohen EEW, Maitland M, Polite BN, Gajewski TF, Salgia R, Pinto N, Bissonnette MB, Fleming GF, Ratain MJ, Sharma MR.	Cancer Chemother Pharmacol. 2018 Aug;82(2):309-317. doi: 10.1007/s00280-018-3619-3. Epub 2018 Jun 9.	Sehdev A	Cancer Chemother Pharmacol	2018	43279	PMC6739841	NIHMS1048272	10.1007/s00280-018-3619-3
cancer	metformin		29650774	Genetic Variants in CPA6 and PRPF31 Are Associated With Variation in Response to Metformin in Individuals With Type 2 Diabetes	Rotroff DM, Yee SW, Zhou K, Marvel SW, Shah HS, Jack JR, Havener TM, Hedderson MM, Kubo M, Herman MA, Gao H, Mychaleckyi JC, McLeod HL, Doria A, Giacomini KM, Pearson ER, Wagner MJ, Buse JB, Motsinger-Reif AA; MetGen Investigators; ACCORD/ACCORDion Investigators.	Diabetes. 2018 Jul;67(7):1428-1440. doi: 10.2337/db17-1164. Epub 2018 Apr 12.	Rotroff DM	Diabetes	2018	43204	PMC6014560		10.2337/db17-1164
1	metformin		26067687	Metformin in patients with advanced pancreatic cancer: a double-blind, randomised, placebo-controlled phase 2 trial	Kordes S, Pollak MN, Zwinderman AH, Mathôt RA, Weterman MJ, Beeker A, Punt CJ, Richel DJ, Wilmink JW.	Lancet Oncol. 2015 Jul;16(7):839-47. doi: 10.1016/S1470-2045(15)00027-3. Epub 2015 Jun 8.	Kordes S	Lancet Oncol	2015	42168			10.1016/S1470-2045(15)00027-3
outcomes	metformin		28447237	Effects of metformin versus placebo on vitamin B12 metabolism in non-diabetic breast cancer patients in CCTG MA.32	Lohmann AE, Liebman MF, Brien W, Parulekar WR, Gelmon KA, Shepherd LE, Ligibel JA, Hershman DL, Rastogi P, Mayer IA, Hobday TJ, Lemieux J, Thompson AM, Pritchard KI, Whelan TJ, Mukherjee SD, Chalchal HI, Bernstein V, Stambolic V, Chen BE, Goodwin PJ; From the CCTG, Alliance, SWOG, ECOG, NSABP Cooperative Groups.	Breast Cancer Res Treat. 2017 Jul;164(2):371-378. doi: 10.1007/s10549-017-4265-x. Epub 2017 Apr 26.	Lohmann AE	Breast Cancer Res Treat	2017	42853	PMC5798974	NIHMS936734	10.1007/s10549-017-4265-x
1	metformin		26459175	(Ir)relevance of Metformin Treatment in Patients with Metastatic Pancreatic Cancer: An Open-Label, Randomized Phase II Trial	Reni M, Dugnani E, Cereda S, Belli C, Balzano G, Nicoletti R, Liberati D, Pasquale V, Scavini M, Maggiora P, Sordi V, Lampasona V, Ceraulo D, Di Terlizzi G, Doglioni C, Falconi M, Piemonti L.	Clin Cancer Res. 2016 Mar 1;22(5):1076-85. doi: 10.1158/1078-0432.CCR-15-1722. Epub 2015 Oct 12.	Reni M	Clin Cancer Res	2016	42291			10.1158/1078-0432.CCR-15-1722
anti-tumor	metformin		21933330	A prospective, randomized pilot study evaluating the effects of metformin and lifestyle intervention on patients with prostate cancer receiving androgen deprivation therapy	Nobes JP, Langley SE, Klopper T, Russell-Jones D, Laing RW.	BJU Int. 2012 May;109(10):1495-502. doi: 10.1111/j.1464-410X.2011.10555.x. Epub 2011 Sep 20.	Nobes JP	BJU Int	2012	40808			10.1111/j.1464-410X.2011.10555.x
cancer	metformin		35872697	A Randomized Study on the Effect of Metformin Combined with Intensive-Exercise Diet Therapy on Glucose and Lipid Metabolism and Islet Function in Patients with Renal Cell Carcinoma and Diabetes	Liu Y, Meng LL, Li JW, Jin YS, An RH.	Dis Markers. 2022 Jul 15;2022:7383745. doi: 10.1155/2022/7383745. eCollection 2022.	Liu Y	Dis Markers	2022	44767	PMC9307380		10.1155/2022/7383745
prevention	metformin		23864581	Effects of metformin dose on cancer risk reduction in patients with type 2 diabetes mellitus: a 6-year follow-up study	Lin HC, Kachingwe BH, Lin HL, Cheng HW, Uang YS, Wang LH.	Pharmacotherapy. 2014 Jan;34(1):36-45. doi: 10.1002/phar.1334. Epub 2013 Jul 17.	Lin HC	Pharmacotherapy	2014	41474			10.1002/phar.1334
anti-tumor	metformin		34736499	Gastrointestinal and genitourinary toxicity profiles of metformin versus placebo in men with prostate cancer receiving prostate radiotherapy: interim toxicity results of a double-blinded, multicenter, phase II randomized controlled trial	Kim JO, McDonald MO, Ong A, Koul R, Dubey A, Hunter W, Ahmed S, Quon H, Yee D, Parliament M, Sivananthan G, Danielson B, Rowe L, Ghosh S, Usmani N.	Radiat Oncol. 2021 Nov 4;16(1):212. doi: 10.1186/s13014-021-01935-x.	Kim JO	Radiat Oncol	2021	44505	PMC8567697		10.1186/s13014-021-01935-x
1	metformin		31413010	Combination of Metformin and Gefitinib as First-Line Therapy for Nondiabetic Advanced NSCLC Patients with EGFR Mutations: A Randomized, Double-Blind Phase II Trial	Li L, Jiang L, Wang Y, Zhao Y, Zhang XJ, Wu G, Zhou X, Sun J, Bai J, Ren B, Tian K, Xu Z, Xiao HL, Zhou Q, Han R, Chen H, Wang H, Yang Z, Gao C, Cai S, He Y.	Clin Cancer Res. 2019 Dec 1;25(23):6967-6975. doi: 10.1158/1078-0432.CCR-19-0437. Epub 2019 Aug 14.	Li L	Clin Cancer Res	2019	43693			10.1158/1078-0432.CCR-19-0437
anti-tumor	metformin		29931409	Role of metformin in oxaliplatin-induced peripheral neuropathy in patients with stage III colorectal cancer: randomized, controlled study	El-Fatatry BM, Ibrahim OM, Hussien FZ, Mostafa TM.	Int J Colorectal Dis. 2018 Dec;33(12):1675-1683. doi: 10.1007/s00384-018-3104-9. Epub 2018 Jun 21.	El-Fatatry BM	Int J Colorectal Dis	2018	43274			10.1007/s00384-018-3104-9
outcomes	metformin		21655990	Evidence for biological effects of metformin in operable breast cancer: a pre-operative, window-of-opportunity, randomized trial	Hadad S, Iwamoto T, Jordan L, Purdie C, Bray S, Baker L, Jellema G, Deharo S, Hardie DG, Pusztai L, Moulder-Thompson S, Dewar JA, Thompson AM.	Breast Cancer Res Treat. 2011 Aug;128(3):783-94. doi: 10.1007/s10549-011-1612-1. Epub 2011 Jun 8.	Hadad S	Breast Cancer Res Treat	2011	40704			10.1007/s10549-011-1612-1
prevention	metformin		33773565	A Randomized Clinical Trial of Levonorgestrel Intrauterine System with or without Metformin for Treatment of Endometrial Hyperplasia without Atypia in Indian Women	Ravi RD, Kalra J, Srinivasan R, Bagga R, Jain V, Suri V, Sachdeva N.	Asian Pac J Cancer Prev. 2021 Mar 1;22(3):983-989. doi: 10.31557/APJCP.2021.22.3.983.	Ravi RD	Asian Pac J Cancer Prev	2021	44283	PMC8286694		10.31557/APJCP.2021.22.3.983
randomized	metformin		22129971	Antidiabetes drugs correlate with decreased risk of lung cancer: a population-based observation in Taiwan	Lai SW, Liao KF, Chen PC, Tsai PY, Hsieh DP, Chen CC.	Clin Lung Cancer. 2012 Mar;13(2):143-8. doi: 10.1016/j.cllc.2011.10.002. Epub 2011 Nov 29.	Lai SW	Clin Lung Cancer	2012	40879			10.1016/j.cllc.2011.10.002
prevention	metformin		20810669	Metformin suppresses colorectal aberrant crypt foci in a short-term clinical trial	Hosono K, Endo H, Takahashi H, Sugiyama M, Sakai E, Uchiyama T, Suzuki K, Iida H, Sakamoto Y, Yoneda K, Koide T, Tokoro C, Abe Y, Inamori M, Nakagama H, Nakajima A.	Cancer Prev Res (Phila). 2010 Sep;3(9):1077-83. doi: 10.1158/1940-6207.CAPR-10-0186. Epub 2010 Sep 1.	Hosono K	Cancer Prev Res (Phila)	2010	40424			10.1158/1940-6207.CAPR-10-0186
protocol	metformin		25688512	Rationale and protocol of the MetNET-1 trial, a prospective, single center, phase II study to evaluate the activity and safety of everolimus in combination with octreotide LAR and metformin in patients with advanced pancreatic neuroendocrine tumors	Pusceddu S, de Braud F, Concas L, Bregant C, Leuzzi L, Formisano B, Buzzoni R.	Tumori. 2014 Nov-Dec;100(6):e286-9. doi: 10.1700/1778.19298.	Pusceddu S	Tumori	2014	42053			10.1700/1778.19298
randomized	metformin		24574355	The association of basal insulin glargine and/or n-3 fatty acids with incident cancers in patients with dysglycemia	Bordeleau L, Yakubovich N, Dagenais GR, Rosenstock J, Probstfield J, Chang Yu P, Ryden LE, Pirags V, Spinas GA, Birkeland KI, Ratner RE, Marin-Neto JA, Keltai M, Riddle MC, Bosch J, Yusuf S, Gerstein HC; ORIGIN Trial Investigators.	Diabetes Care. 2014;37(5):1360-6. doi: 10.2337/dc13-1468. Epub 2014 Feb 26.	Bordeleau L	Diabetes Care	2014	41698			10.2337/dc13-1468
duplicate	metformin		25117183	DPharmacokinetic evaluations of the co-administrations of vandetanib and metformin, digoxin, midazolam, omeprazole or ranitidine	Johansson S, Read J, Oliver S, Steinberg M, Li Y, Lisbon E, Mathews D, Leese PT, Martin P.	Clin Pharmacokinet. 2014 Sep;53(9):837-47. doi: 10.1007/s40262-014-0161-2.	Johansson S	Clin Pharmacokinet	2014	41865			10.1007/s40262-014-0161-2
prevention	metformin		32652300	The impact of adjunctive metformin to progesterone for the treatment of non-atypical endometrial hyperplasia in a randomized fashion, a placebo-controlled, double blind clinical trial	Tehranian A, Ghahghaei-Nezamabadi A, Arab M, Khalagi K, Aghajani R, Sadeghi S.	J Gynecol Obstet Hum Reprod. 2021 Jun;50(6):101863. doi: 10.1016/j.jogoh.2020.101863. Epub 2020 Jul 8.	Tehranian A	J Gynecol Obstet Hum Reprod	2021	44024			10.1016/j.jogoh.2020.101863
duplicate	metformin		29909377	DEffect of Aspirin on Cancer Chemoprevention in Japanese Patients With Type 2 Diabetes: 10-Year Observational Follow-up of a Randomized Controlled Trial	Okada S, Morimoto T, Ogawa H, Sakuma M, Matsumoto C, Soejima H, Nakayama M, Doi N, Jinnouchi H, Waki M, Masuda I, Saito Y; JPAD Trial Investigators.	Diabetes Care. 2018 Aug;41(8):1757-1764. doi: 10.2337/dc18-0368. Epub 2018 Jun 16.	Okada S	Diabetes Care	2018	43269			10.2337/dc18-0368
anti-tumor	metformin		32114477	Medroxyprogesterone acetate plus metformin for fertility-sparing treatment of atypical endometrial hyperplasia and endometrial carcinoma: trial protocol for a prospective, randomised, open, blinded-endpoint design, dose-response trial (FELICIA trial)	Mitsuhashi A, Kawasaki Y, Hori M, Fujiwara T, Hanaoka H, Shozu M.	BMJ Open. 2020 Feb 28;10(2):e035416. doi: 10.1136/bmjopen-2019-035416.	Mitsuhashi A	BMJ Open	2020	43892	PMC7050341		10.1136/bmjopen-2019-035416
cancer	metformin		29652246	Metformin in non-diabetic hyperglycaemia: the GLINT feasibility RCT	Griffin SJ, Bethel MA, Holman RR, Khunti K, Wareham N, Brierley G, Davies M, Dymond A, Eichenberger R, Evans P, Gray A, Greaves C, Harrington K, Hitman G, Irving G, Lessels S, Millward A, Petrie JR, Rutter M, Sampson M, Sattar N, Sharp S.	Health Technol Assess. 2018 Apr;22(18):1-64. doi: 10.3310/hta22180.	Griffin SJ	Health Technol Assess	2018	43204	PMC5925436		10.3310/hta22180
outcomes	metformin		25682077	Evidence for biological effects of metformin in operable breast cancer: biomarker analysis in a pre-operative window of opportunity randomized trial	Hadad SM, Coates P, Jordan LB, Dowling RJ, Chang MC, Done SJ, Purdie CA, Goodwin PJ, Stambolic V, Moulder-Thompson S, Thompson AM.	Breast Cancer Res Treat. 2015 Feb;150(1):149-55. doi: 10.1007/s10549-015-3307-5. Epub 2015 Feb 15.	Hadad SM	Breast Cancer Res Treat	2015	42051			10.1007/s10549-015-3307-5
cancer	metformin		30799142	Effect of Novartis Access on availability and price of non-communicable disease medicines in Kenya: a cluster-randomised controlled trial	Rockers PC, Laing RO, Ashigbie PG, Onyango MA, Mukiira CK, Wirtz VJ.	Lancet Glob Health. 2019 Apr;7(4):e492-e502. doi: 10.1016/S2214-109X(18)30563-1. Epub 2019 Feb 21.	Rockers PC	Lancet Glob Health	2019	43522			10.1016/S2214-109X(18)30563-1
cancer	metformin		35533029	Antidiabetic Treatment in Patients at High Risk for a Subsequent Keratinocyte Carcinoma	Misitzis A, Stratigos A, Mastorakos G, Weinstock M.	J Drugs Dermatol. 2022 May 1;21(5):502-505. doi: 10.36849/JDD.6087.	Misitzis A	J Drugs Dermatol	2022	44690			10.36849/JDD.6087
cancer	metformin		34273258	Pharmacokinetics and Bioequivalence of a Generic Fixed-Dose Combination Tablet of Metformin Hydrochloride/Vildagliptin Versus a Branded Product in Healthy Chinese Subjects Under Fed and Fasting Conditions	Ye L, Li B, Ling N, Gao Y, Tao X, Cai S, Wang Y, Chen S, Wang F.	Clin Pharmacol Drug Dev. 2022 Jan;11(1):63-70. doi: 10.1002/cpdd.992. Epub 2021 Jul 17.	Ye L	Clin Pharmacol Drug Dev	2022	44394			10.1002/cpdd.992
prevention	metformin		31140202	The effects of weight loss and metformin on cognition among breast cancer survivors: Evidence from the Reach for Health study	Hartman SJ, Nelson SH, Marinac CR, Natarajan L, Parker BA, Patterson RE.	Psychooncology. 2019 Aug;28(8):1640-1646. doi: 10.1002/pon.5129. Epub 2019 Jun 27.	Hartman SJ	Psychooncology	2019	43615	PMC6791123	NIHMS1053933	10.1002/pon.5129
secondary	metformin		35538398	Association between baseline body mass index and survival in men with metastatic hormone-sensitive prostate cancer: ECOG-ACRIN CHAARTED E3805	Morgans AK, Chen YH, Jarrard DF, Carducci M, Liu G, Eisenberger M, Plimack ER, Bryce A, Garcia JA, Dreicer R, Vogelzang NJ, Picus J, Shevrin D, Hussain M, DiPaola RS, Cella D, Sweeney CJ; ECOG-ACRIN E3805 Investigators.	Prostate. 2022 Sep;82(12):1176-1185. doi: 10.1002/pros.24369. Epub 2022 May 10.	Morgans AK	Prostate	2022	44691			10.1002/pros.24369
outcomes	metformin		35538143	The impact of metformin use on the outcomes of locally advanced breast cancer patients receiving neoadjuvant chemotherapy: an open-labelled randomized controlled trial	Barakat HE, Hussein RRS, Elberry AA, Zaki MA, Ramadan ME.	Sci Rep. 2022 May 10;12(1):7656. doi: 10.1038/s41598-022-11138-3.	Barakat HE	Sci Rep	2022	44691	PMC9091204		10.1038/s41598-022-11138-3
review	metformin		32711460	Linkage of the CHHiP randomised controlled trial with primary care data: a study investigating ways of supplementing cancer trials and improving evidence-based practice	Lemanska A, Byford RC, Cruickshank C, Dearnaley DP, Ferreira F, Griffin C, Hall E, Hinton W, de Lusignan S, Sherlock J, Faithfull S.	BMC Med Res Methodol. 2020 Jul 25;20(1):198. doi: 10.1186/s12874-020-01078-9.	Lemanska A	BMC Med Res Methodol	2020	44039	PMC7382082		10.1186/s12874-020-01078-9
1	metformin		29487223	A Randomized Phase II Study of Metformin plus Paclitaxel/Carboplatin/Bevacizumab in Patients with Chemotherapy-Naïve Advanced or Metastatic Nonsquamous Non-Small Cell Lung Cancer	Marrone KA, Zhou X, Forde PM, Purtell M, Brahmer JR, Hann CL, Kelly RJ, Coleman B, Gabrielson E, Rosner GL, Ettinger DS.	Oncologist. 2018 Jul;23(7):859-865. doi: 10.1634/theoncologist.2017-0465. Epub 2018 Feb 27.	Marrone KA	Oncologist	2018	43160	PMC6058336		10.1634/theoncologist.2017-0465
protocol	metformin		27430256	Phase II study of metformin for reduction of obesity-associated breast cancer risk: a randomized controlled trial protocol	Martinez JA, Chalasani P, Thomson CA, Roe D, Altbach M, Galons JP, Stopeck A, Thompson PA, Villa-Guillen DE, Chow HH.	BMC Cancer. 2016 Jul 19;16:500. doi: 10.1186/s12885-016-2551-3.	Martinez JA	BMC Cancer	2016	42571	PMC4950218		10.1186/s12885-016-2551-3
outcomes	metformin		28732480	Metformin and longevity (METAL): a window of opportunity study investigating the biological effects of metformin in localised prostate cancer	Crawley D, Chandra A, Loda M, Gillett C, Cathcart P, Challacombe B, Cook G, Cahill D, Santa Olalla A, Cahill F, George G, Rudman S, Van Hemelrijck M.	BMC Cancer. 2017 Jul 21;17(1):494. doi: 10.1186/s12885-017-3458-3.	Crawley D	BMC Cancer	2017	42939	PMC5520293		10.1186/s12885-017-3458-3
cancer	metformin		22170794	Fetuin A in nonalcoholic fatty liver disease: in vivo and in vitro studies	Haukeland JW, Dahl TB, Yndestad A, Gladhaug IP, Løberg EM, Haaland T, Konopski Z, Wium C, Aasheim ET, Johansen OE, Aukrust P, Halvorsen B, Birkeland KI.	Eur J Endocrinol. 2012 Mar;166(3):503-10. doi: 10.1530/EJE-11-0864. Epub 2011 Dec 14.	Haukeland JW	Eur J Endocrinol	2012	40893			10.1530/EJE-11-0864
secondary	metformin		30341029	Impact of Diabetes on the Outcomes of Patients With Castration-resistant Prostate Cancer Treated With Docetaxel: A Pooled Analysis of Three Phase III Studies	Abdel-Rahman O.	Clin Genitourin Cancer. 2019 Feb;17(1):e104-e112. doi: 10.1016/j.clgc.2018.09.016. Epub 2018 Sep 27.	Abdel-Rahman O	Clin Genitourin Cancer	2019	43394			10.1016/j.clgc.2018.09.016
secondary	metformin		24267731	Metformin decreases circulating androgen and estrogen levels in nondiabetic women with breast cancer	Campagnoli C, Berrino F, Venturelli E, Abbà C, Biglia N, Brucato T, Cogliati P, Danese S, Donadio M, Zito G, Pasanisi P.	Clin Breast Cancer. 2013 Dec;13(6):433-8. doi: 10.1016/j.clbc.2013.08.012.	Campagnoli C	Clin Breast Cancer	2013	41604			10.1016/j.clbc.2013.08.012
prevention	metformin		26947328	Metformin for chemoprevention of metachronous colorectal adenoma or polyps in post-polypectomy patients without diabetes: a multicentre double-blind, placebo-controlled, randomised phase 3 trial	Higurashi T, Hosono K, Takahashi H, Komiya Y, Umezawa S, Sakai E, Uchiyama T, Taniguchi L, Hata Y, Uchiyama S, Hattori A, Nagase H, Kessoku T, Arimoto J, Matsuhashi N, Inayama Y, Yamanaka S, Taguri M, Nakajima A.	Lancet Oncol. 2016 Apr;17(4):475-483. doi: 10.1016/S1470-2045(15)00565-3. Epub 2016 Mar 3.	Higurashi T	Lancet Oncol	2016	42437			10.1016/S1470-2045(15)00565-3
prevention	metformin		25162967	Effects of different doses of metformin treatment for 6 months on aberrant crypt foci in Chinese patients with impaired glucose tolerance	Zhao X, Li Y, Chen M, Chen Y, Dai Y, Wang Y, Xie H.	Eur J Cancer Prev. 2015 Jan;24(1):27-36. doi: 10.1097/CEJ.0000000000000078.	Zhao X	Eur J Cancer Prev	2015	41879			10.1097/CEJ.0000000000000078
1	metformin		34629300	TAXOMET: A French Prospective Multicentric Randomized Phase II Study of Docetaxel Plus Metformin Versus Docetaxel Plus Placebo in Metastatic Castration-Resistant Prostate Cancer	Pujalte Martin M, Borchiellini D, Thamphya B, Guillot A, Paoli JB, Besson D, Hilgers W, Priou F, El Kouri C, Hoch B, Deville JL, Schiappa R, Cheli S, Milano G, Tanti JF, Bost F, Ferrero JM.	Clin Genitourin Cancer. 2021 Dec;19(6):501-509. doi: 10.1016/j.clgc.2021.08.008. Epub 2021 Sep 17.	Pujalte Martin M	Clin Genitourin Cancer	2021	44480			10.1016/j.clgc.2021.08.008
cancer	metformin		26706665	Recruitment strategies, design, and participant characteristics in a trial of weight-loss and metformin in breast cancer survivors	Patterson RE, Marinac CR, Natarajan L, Hartman SJ, Cadmus-Bertram L, Flatt SW, Li H, Parker B, Oratowski-Coleman J, Villaseñor A, Godbole S, Kerr J.	Contemp Clin Trials. 2016 Mar;47:64-71. doi: 10.1016/j.cct.2015.12.009. Epub 2015 Dec 17.	Patterson RE	Contemp Clin Trials	2016	42365	PMC4818156	NIHMS749245	10.1016/j.cct.2015.12.009
cancer	metformin		35079115	A randomized phase 2 study of bicalutamide with or without metformin for biochemical recurrence in overweight or obese prostate cancer patients (BIMET-1)	Bilusic M, Toney NJ, Donahue RN, Wroblewski S, Zibelman M, Ghatalia P, Ross EA, Karzai F, Madan RA, Dahut WL, Gulley JL, Schlom J, Plimack ER, Geynisman DM.	Prostate Cancer Prostatic Dis. 2022 Apr;25(4):735-740. doi: 10.1038/s41391-022-00492-y. Epub 2022 Jan 25.	Bilusic M	Prostate Cancer Prostatic Dis	2022	44587	PMC9309187	NIHMS1771154	10.1038/s41391-022-00492-y
1	metformin		31472446	A phase II randomized clinical trial of the effect of metformin versus placebo on progression-free survival in women with metastatic breast cancer receiving standard chemotherapy	Pimentel I, Lohmann AE, Ennis M, Dowling RJO, Cescon D, Elser C, Potvin KR, Haq R, Hamm C, Chang MC, Stambolic V, Goodwin PJ.	Breast. 2019 Dec;48:17-23. doi: 10.1016/j.breast.2019.08.003. Epub 2019 Aug 22.	Pimentel I	Breast	2019	43709			10.1016/j.breast.2019.08.003
randomized	metformin		30176891	Effect of metformin on the survival of patients with ALL who express high levels of the ABCB1 drug resistance gene	Ramos-Peñafiel C, Olarte-Carrillo I, Cerón-Maldonado R, Rozen-Fuller E, Kassack-Ipiña JJ, Meléndez-Mier G, Collazo-Jaloma J, Martínez-Tovar A.	J Transl Med. 2018 Sep 3;16(1):245. doi: 10.1186/s12967-018-1620-6.	Ramos-Peñafiel C	J Transl Med	2018	43348	PMC6122769		10.1186/s12967-018-1620-6
anti-tumor	metformin		27684440	An Open-Label Pilot Study of Metformin as a Concomitant Therapy on Patients with Prostate Cancer Undergoing Androgen Deprivation Treatment	Zhu W, Xu H, Ma J, Guo J, Xue W, Gu B, Sheng L, Yao X, Sun F, Gong J, Qiu W, Ding Q, Jiang H.	Urol Int. 2017;98(1):79-84. doi: 10.1159/000448691. Epub 2016 Sep 30.	Zhu W	Urol Int	2017	42643			10.1159/000448691
secondary	metformin		20532476	Experience of malignancies with oral glucose-lowering drugs in the randomised controlled ADOPT (A Diabetes Outcome Progression Trial) and RECORD (Rosiglitazone Evaluated for Cardiovascular Outcomes and Regulation of Glycaemia in Diabetes) clinical trials	Home PD, Kahn SE, Jones NP, Noronha D, Beck-Nielsen H, Viberti G; ADOPT Study Group; RECORD Steering Committee.	Diabetologia. 2010 Sep;53(9):1838-45. doi: 10.1007/s00125-010-1804-y. Epub 2010 Jun 8.	Home PD	Diabetologia	2010	40339	PMC2910882		10.1007/s00125-010-1804-y
prevention	metformin		25556427	Antiproliferative effect of metformin on the endometrium--a clinical trial	Tabrizi AD, Melli MS, Foroughi M, Ghojazadeh M, Bidadi S.	Asian Pac J Cancer Prev. 2014;15(23):10067-70. doi: 10.7314/apjcp.2014.15.23.10067.	Tabrizi AD	Asian Pac J Cancer Prev	2014	42010			10.7314/apjcp.2014.15.23.10067
prevention	metformin		21128816	Metformin treatment for small benign thyroid nodules in patients with insulin resistance	Rezzónico J, Rezzónico M, Pusiol E, Pitoia F, Niepomniszcze H.	Metab Syndr Relat Disord. 2011 Feb;9(1):69-75. doi: 10.1089/met.2010.0026. Epub 2010 Dec 3.	Rezzónico J	Metab Syndr Relat Disord	2011	40519			10.1089/met.2010.0026
prevention	metformin		29716897	Prospective Randomized Biomarker Study of Metformin and Lifestyle Intervention for Prevention in Obese Women at Increased Risk for Endometrial Cancer	Yates MS, Coletta AM, Zhang Q, Schmandt RE, Medepalli M, Nebgen D, Soletsky B, Milbourne A, Levy E, Fellman B, Urbauer D, Yuan Y, Broaddus RR, Basen-Engquist K, Lu K.	Cancer Prev Res (Phila). 2018 Aug;11(8):477-490. doi: 10.1158/1940-6207.CAPR-17-0398. Epub 2018 May 1.	Yates MS	Cancer Prev Res (Phila)	2018	43223	PMC6072574	NIHMS964933	10.1158/1940-6207.CAPR-17-0398
cv drug	metformin		22658895	A randomized controlled trial of an intensive insulin regimen in patients with hyperglycemic acute lymphoblastic leukemia	Vu K, Busaidy N, Cabanillas ME, Konopleva M, Faderl S, Thomas DA, O'Brien S, Broglio K, Ensor J, Escalante C, Andreeff M, Kantarjian H, Lavis V, Yeung SC.	Clin Lymphoma Myeloma Leuk. 2012 Oct;12(5):355-62. doi: 10.1016/j.clml.2012.05.004. Epub 2012 Jun 1.	Vu K	Clin Lymphoma Myeloma Leuk	2012	41065	PMC3974971	NIHMS564881	10.1016/j.clml.2012.05.004
cancer	metformin		32500486	The Antidiabetic Metformin as an Adjunct to Antidepressants in Patients with Major Depressive Disorder: A Proof-of-Concept, Randomized, Double-Blind, Placebo-Controlled Trial	Abdallah MS, Mosalam EM, Zidan AA, Elattar KS, Zaki SA, Ramadan AN, Ebeid AM.	Neurotherapeutics. 2020 Oct;17(4):1897-1906. doi: 10.1007/s13311-020-00878-7.	Abdallah MS	Neurotherapeutics	2020	43988	PMC7851215		10.1007/s13311-020-00878-7
prevention	metformin		25253174	Differential effects of metformin on breast cancer proliferation according to markers of insulin resistance and tumor subtype in a randomized presurgical trial	DeCensi A, Puntoni M, Gandini S, Guerrieri-Gonzaga A, Johansson HA, Cazzaniga M, Pruneri G, Serrano D, Schwab M, Hofmann U, Mora S, Aristarco V, Macis D, Bassi F, Luini A, Lazzeroni M, Bonanni B, Pollak MN.	Breast Cancer Res Treat. 2014 Nov;148(1):81-90. doi: 10.1007/s10549-014-3141-1. Epub 2014 Sep 25.	DeCensi A	Breast Cancer Res Treat	2014	41908	PMC4196136		10.1007/s10549-014-3141-1
cancer	metformin		32504272	Validation of a Drug Transporter Probe Cocktail Using the Prototypical Inhibitors Rifampin, Probenecid, Verapamil, and Cimetidine	Wiebe ST, Giessmann T, Hohl K, Schmidt-Gerets S, Hauel E, Jambrecina A, Bader K, Ishiguro N, Taub ME, Sharma A, Ebner T, Mikus G, Fromm MF, Müller F, Stopfer P.	Clin Pharmacokinet. 2020 Dec;59(12):1627-1639. doi: 10.1007/s40262-020-00907-w.	Wiebe ST	Clin Pharmacokinet	2020	43989	PMC7716890		10.1007/s40262-020-00907-w
english	metformin		24878085	[Effect of metformin addition to an acute lymphoblastic leukemia chemotherapy treatment]	Ramos-Peñafiel CO, Martínez-Murillo C, Santoyo-Sánchez A, Jiménez-Ponce F, Rozen-Fuller E, Collazo-Jaloma J, Olarte-Carrillo I, Martínez-Tovar A.	Rev Med Inst Mex Seguro Soc. 2014 May-Jun;52(3):270-5.	Ramos-Peñafiel CO	Rev Med Inst Mex Seguro Soc	2014	41791
secondary	metformin		28375706	Impact of Diabetes, Insulin, and Metformin Use on the Outcome of Patients With Human Epidermal Growth Factor Receptor 2-Positive Primary Breast Cancer: Analysis From the ALTTO Phase III Randomized Trial	Sonnenblick A, Agbor-Tarh D, Bradbury I, Di Cosimo S, Azim HA Jr, Fumagalli D, Sarp S, Wolff AC, Andersson M, Kroep J, Cufer T, Simon SD, Salman P, Toi M, Harris L, Gralow J, Keane M, Moreno-Aspitia A, Piccart-Gebhart M, de Azambuja E.	J Clin Oncol. 2017 May 1;35(13):1421-1429. doi: 10.1200/JCO.2016.69.7722. Epub 2017 Mar 13.	Sonnenblick A	J Clin Oncol	2017	42830	PMC5455460		10.1200/JCO.2016.69.7722
cancer	metformin		27228052	Improvements in glycemic control after gastric bypass occur despite persistent adipose tissue inflammation	Kratz M, Hagman DK, Kuzma JN, Foster-Schubert KE, Chan CP, Stewart S, van Yserloo B, Westbrook EO, Arterburn DE, Flum DR, Cummings DE.	Obesity (Silver Spring). 2016 Jul;24(7):1438-45. doi: 10.1002/oby.21524. Epub 2016 May 26.	Kratz M	Obesity (Silver Spring)	2016	42517	PMC4925247	NIHMS772781	10.1002/oby.21524
cancer	metformin		25425219	Low-energy diets differing in fibre, red meat and coffee intake equally improve insulin sensitivity in type 2 diabetes: a randomised feasibility trial	Nowotny B, Zahiragic L, Bierwagen A, Kabisch S, Groener JB, Nowotny PJ, Fleitmann AK, Herder C, Pacini G, Erlund I, Landberg R, Haering HU, Pfeiffer AF, Nawroth PP, Roden M.	Diabetologia. 2015 Feb;58(2):255-64. doi: 10.1007/s00125-014-3457-8. Epub 2014 Nov 26.	Nowotny B	Diabetologia	2015	41970			10.1007/s00125-014-3457-8
cancer	metformin		16644631	Improvement of glycemic control, triglycerides, and HDL cholesterol levels with muraglitazar, a dual (alpha/gamma) peroxisome proliferator-activated receptor activator, in patients with type 2 diabetes inadequately controlled with metformin monotherapy: A double-blind, randomized, pioglitazone-comparative study	Kendall DM, Rubin CJ, Mohideen P, Ledeine JM, Belder R, Gross J, Norwood P, O'Mahony M, Sall K, Sloan G, Roberts A, Fiedorek FT, DeFronzo RA.	Diabetes Care. 2006 May;29(5):1016-23. doi: 10.2337/diacare.2951016.	Kendall DM	Diabetes Care	2006	38836			10.2337/diacare.2951016
cancer	metformin		35730613	Increases in Circulating and Fecal Butyrate are Associated With Reduced Blood Pressure and Hypertension: Results From the SPIRIT Trial	Tilves C, Yeh HC, Maruthur N, Juraschek SP, Miller E, White K, Appel LJ, Mueller NT.	J Am Heart Assoc. 2022 Jul 5;11(13):e024763. doi: 10.1161/JAHA.121.024763. Epub 2022 Jun 22.	Tilves C	J Am Heart Assoc	2022	44734	PMC9333372		10.1161/JAHA.121.024763
cancer	metformin		26681720	Cardiovascular and Other Outcomes Postintervention With Insulin Glargine and Omega-3 Fatty Acids (ORIGINALE)	ORIGIN Trial Investigators.	Diabetes Care. 2016 May;39(5):709-16. doi: 10.2337/dc15-1676. Epub 2015 Dec 17.	ORIGIN Trial Investigators	Diabetes Care	2016	42357			10.2337/dc15-1676
cancer	metformin		24513605	Effects of short-term metformin therapy associated with levothyroxine dose decrement on TSH and thyroid hormone levels in patients with thyroid cancer	Mousavi Z, Dourandish L, Rokni H, Sadeghi R, Rasoul Zakavi S.	Minerva Endocrinol. 2014 Mar;39(1):59-65.	Mousavi Z	Minerva Endocrinol	2014	41682
outcomes	metformin		27370230	Can atorvastatin with metformin change the natural history of prostate cancer as characterized by molecular, metabolomic, imaging and pathological variables? A randomized controlled trial protocol	Roberts MJ, Yaxley JW, Coughlin GD, Gianduzzo TR, Esler RC, Dunglison NT, Chambers SK, Medcraft RJ, Chow CW, Schirra HJ, Richards RS, Kienzle N, Lu M, Brereton I, Samaratunga H, Perry-Keene J, Payton D, Oyama C, Doi SA, Lavin MF, Gardiner RA.	Contemp Clin Trials. 2016 Sep;50:16-20. doi: 10.1016/j.cct.2016.06.014. Epub 2016 Jun 28.	Roberts MJ	Contemp Clin Trials	2016	42554			10.1016/j.cct.2016.06.014
1	metformin		24612502	Phase II randomized trial of neoadjuvant metformin plus letrozole versus placebo plus letrozole for estrogen receptor positive postmenopausal breast cancer (METEOR)	Kim J, Lim W, Kim EK, Kim MK, Paik NS, Jeong SS, Yoon JH, Park CH, Ahn SH, Kim LS, Han S, Nam SJ, Kang HS, Kim SI, Yoo YB, Jeong J, Kim TH, Kang T, Kim SW, Jung Y, Lee JE, Kim KS, Yu JH, Chae BJ, Jung SY, Kang E, Choi SY, Moon HG, Noh DY, Han W.	BMC Cancer. 2014 Mar 10;14:170. doi: 10.1186/1471-2407-14-170.	Kim J	BMC Cancer	2014	41710	PMC3984742		10.1186/1471-2407-14-170
outcomes	metformin		26706833	The influence of insulin-like Growth Factor-1-Receptor expression and endocrine treatment on clinical outcome of postmenopausal hormone receptor positive breast cancer patients: A Dutch TEAM substudy analysis	Engels CC, de Glas NA, Sajet A, Bastiaannet E, Smit VT, Kuppen PJ, Seynaeve C, van de Velde CJ, Liefers GJ.	Mol Oncol. 2016 Apr;10(4):509-16. doi: 10.1016/j.molonc.2015.10.010. Epub 2015 Oct 31.	Engels CC	Mol Oncol	2016	42365	PMC5423148		10.1016/j.molonc.2015.10.010
cancer	metformin		31582408	Metabolite Profiles of Incident Diabetes and Heterogeneity of Treatment Effect in the Diabetes Prevention Program	Chen ZZ, Liu J, Morningstar J, Heckman-Stoddard BM, Lee CG, Dagogo-Jack S, Ferguson JF, Hamman RF, Knowler WC, Mather KJ, Perreault L, Florez JC, Wang TJ, Clish C, Temprosa M, Gerszten RE; Diabetes Prevention Program Research Group.	Diabetes. 2019 Dec;68(12):2337-2349. doi: 10.2337/db19-0236. Epub 2019 Oct 3.	Chen ZZ	Diabetes	2019	43743	PMC6868469		10.2337/db19-0236
cancer	metformin		32314464	Comparison of tofogliflozin versus glimepiride as the third oral agent added to metformin plus a dipeptidyl peptidase-4 inhibitor in Japanese patients with type 2 diabetes: A randomized, 24-week, open-label, controlled trial (STOP-OB)	Kitazawa T, Seino H, Ohashi H, Inazawa T, Inoue M, Ai M, Fujishiro M, Kuroda H, Yamada M, Anai M, Ishihara H.	Diabetes Obes Metab. 2020 Sep;22(9):1659-1663. doi: 10.1111/dom.14059. Epub 2020 May 7.	Kitazawa T	Diabetes Obes Metab	2020	43943	PMC7496555		10.1111/dom.14059
1	metformin		26434885	Metformin Addition to Chemotherapy in Stage IV Non-Small Cell Lung Cancer: an Open Label Randomized Controlled Study	Sayed R, Saad AS, El Wakeel L, Elkholy E, Badary O.	Asian Pac J Cancer Prev. 2015;16(15):6621-6. doi: 10.7314/apjcp.2015.16.15.6621.	Sayed R	Asian Pac J Cancer Prev	2015	42283			10.7314/apjcp.2015.16.15.6621
1	metformin		30536182	Metformin plus chemotherapy versus chemotherapy alone in the first-line treatment of HER2-negative metastatic breast cancer. The MYME randomized, phase 2 clinical trial	Nanni O, Amadori D, De Censi A, Rocca A, Freschi A, Bologna A, Gianni L, Rosetti F, Amaducci L, Cavanna L, Foca F, Sarti S, Serra P, Valmorri L, Bruzzi P, Corradengo D, Gennari A; MYME investigators.	Breast Cancer Res Treat. 2019 Apr;174(2):433-442. doi: 10.1007/s10549-018-05070-2. Epub 2018 Dec 7.	Nanni O	Breast Cancer Res Treat	2019	43446			10.1007/s10549-018-05070-2
cancer	metformin		19501900	Rosiglitazone evaluated for cardiovascular outcomes in oral agent combination therapy for type 2 diabetes (RECORD): a multicentre, randomised, open-label trial	Home PD, Pocock SJ, Beck-Nielsen H, Curtis PS, Gomis R, Hanefeld M, Jones NP, Komajda M, McMurray JJ; RECORD Study Team.	Lancet. 2009 Jun 20;373(9681):2125-35. doi: 10.1016/S0140-6736(09)60953-3. Epub 2009 Jun 6.	Home PD	Lancet	2009	39973			10.1016/S0140-6736(09)60953-3
cancer	metformin		17257280	Twelve weeks' treatment with diazoxide without insulin supplementation in Type 2 diabetes is feasible but does not improve insulin secretion	Radtke M, Kollind M, Qvigstad E, Grill V.	Diabet Med. 2007 Feb;24(2):172-7. doi: 10.1111/j.1464-5491.2006.02056.x.	Radtke M	Diabet Med	2007	39112			10.1111/j.1464-5491.2006.02056.x
anti-tumor	metformin		24999075	Improving treatment for obese women with early stage cancer of the uterus: rationale and design of the levonorgestrel intrauterine device ± metformin ± weight loss in endometrial cancer (feMME) trial	Hawkes AL, Quinn M, Gebski V, Armes J, Brennan D, Janda M; feMME Trial Committee, Obermair A.	Contemp Clin Trials. 2014 Sep;39(1):14-21. doi: 10.1016/j.cct.2014.06.014. Epub 2014 Jul 1.	Hawkes AL	Contemp Clin Trials	2014	41828			10.1016/j.cct.2014.06.014
cv drug	metformin		31067706	Monitoring Vitamin B(12) in Women Treated with Metformin for Primary Prevention of Breast Cancer and Age-Related Chronic Diseases	Mastroianni A, Ciniselli CM, Panella R, Macciotta A, Cavalleri A, Venturelli E, Taverna F, Mazzocchi A, Bruno E, Muti P, Berrino F, Verderio P, Morelli D, Pasanisi P.	Nutrients. 2019 May 7;11(5):1020. doi: 10.3390/nu11051020.	Mastroianni A	Nutrients	2019	43595	PMC6567263		10.3390/nu11051020
cancer	metformin		21359582	Prognostic implications of glucose-lowering treatment in patients with acute myocardial infarction and diabetes: experiences from an extended follow-up of the Diabetes Mellitus Insulin-Glucose Infusion in Acute Myocardial Infarction (DIGAMI) 2 Study	Mellbin LG, Malmberg K, Norhammar A, Wedel H, Rydén L; DIGAMI 2 Investigators.	Diabetologia. 2011 Jun;54(6):1308-17. doi: 10.1007/s00125-011-2084-x. Epub 2011 Feb 26.	Mellbin LG	Diabetologia	2011	40604			10.1007/s00125-011-2084-x
secondary	metformin		35024769	Association of BMI With Benefit of Metformin Plus Epidermal Growth Factor Receptor-Tyrosine Kinase Inhibitors in Patients With Advanced Lung Adenocarcinoma: A Secondary Analysis of a Phase 2 Randomized Clinical Trial	Arrieta O, Zatarain-Barrón ZL, Turcott JG, Barrón F, Yendamuri S, Cardona AF, Rosell R.	JAMA Oncol. 2022 Mar 1;8(3):477-479. doi: 10.1001/jamaoncol.2021.7015.	Arrieta O	JAMA Oncol	2022	44574	PMC8759028		10.1001/jamaoncol.2021.7015
prevention	nsaids		30221595	Effect of Aspirin on All-Cause Mortality in the Healthy Elderly	McNeil JJ, Nelson MR, Woods RL, Lockery JE, Wolfe R, Reid CM, Kirpach B, Shah RC, Ives DG, Storey E, Ryan J, Tonkin AM, Newman AB, Williamson JD, Margolis KL, Ernst ME, Abhayaratna WP, Stocks N, Fitzgerald SM, Orchard SG, Trevaks RE, Beilin LJ, Donnan GA, Gibbs P, Johnston CI, Radziszewska B, Grimm R, Murray AM; ASPREE Investigator Group.	N Engl J Med. 2018 Oct 18;379(16):1519-1528. doi: 10.1056/NEJMoa1803955. Epub 2018 Sep 16.	McNeil JJ	N Engl J Med	2018	43361	PMC6433466	NIHMS1512091	10.1056/NEJMoa1803955
prevention	nsaids		33475710	Aspirin Use and Risk of Colorectal Cancer Among Older Adults	Guo CG, Ma W, Drew DA, Cao Y, Nguyen LH, Joshi AD, Ng K, Ogino S, Meyerhardt JA, Song M, Leung WK, Giovannucci EL, Chan AT.	JAMA Oncol. 2021 Mar 1;7(3):428-435. doi: 10.1001/jamaoncol.2020.7338.	Guo CG	JAMA Oncol	2021	44217	PMC7821085		10.1001/jamaoncol.2020.7338
cancer	nsaids		30057104	Esomeprazole and aspirin in Barrett's oesophagus (AspECT): a randomised factorial trial	Jankowski JAZ, de Caestecker J, Love SB, Reilly G, Watson P, Sanders S, Ang Y, Morris D, Bhandari P, Brooks C, Attwood S, Harrison R, Barr H, Moayyedi P; AspECT Trial Team.	Lancet. 2018 Aug 4;392(10145):400-408. doi: 10.1016/S0140-6736(18)31388-6. Epub 2018 Jul 26.	Jankowski JAZ	Lancet	2018	43312	PMC6083438		10.1016/S0140-6736(18)31388-6
1	nsaids		33821899	Effect of Celecoxib vs Placebo Added to Standard Adjuvant Therapy on Disease-Free Survival Among Patients With Stage III Colon Cancer: The CALGB/SWOG 80702 (Alliance) Randomized Clinical Trial	Meyerhardt JA, Shi Q, Fuchs CS, Meyer J, Niedzwiecki D, Zemla T, Kumthekar P, Guthrie KA, Couture F, Kuebler P, Bendell JC, Kumar P, Lewis D, Tan B, Bertagnolli M, Grothey A, Hochster HS, Goldberg RM, Venook A, Blanke C, O'Reilly EM, Shields AF.	JAMA. 2021 Apr 6;325(13):1277-1286. doi: 10.1001/jama.2021.2454.	Meyerhardt JA	JAMA	2021	44292	PMC8025124		10.1001/jama.2021.2454
prevention	nsaids		32534647	Cancer prevention with aspirin in hereditary colorectal cancer (Lynch syndrome), 10-year follow-up and registry-based 20-year data in the CAPP2 study: a double-blind, randomised, placebo-controlled trial	Burn J, Sheth H, Elliott F, Reed L, Macrae F, Mecklin JP, Möslein G, McRonald FE, Bertario L, Evans DG, Gerdes AM, Ho JWC, Lindblom A, Morrison PJ, Rashbass J, Ramesar R, Seppälä T, Thomas HJW, Pylvänäinen K, Borthwick GM, Mathers JC, Bishop DT; CAPP2 Investigators.	Lancet. 2020 Jun 13;395(10240):1855-1863. doi: 10.1016/S0140-6736(20)30366-4.	Burn J	Lancet	2020	43997	PMC7294238		10.1016/S0140-6736(20)30366-4
prevention	nsaids		33812492	Chemoprevention with low-dose aspirin, mesalazine, or both in patients with familial adenomatous polyposis without previous colectomy (J-FAPP Study IV): a multicentre, double-blind, randomised, two-by-two factorial design trial	Ishikawa H, Mutoh M, Sato Y, Doyama H, Tajika M, Tanaka S, Horimatsu T, Takeuchi Y, Kashida H, Tashiro J, Ezoe Y, Nakajima T, Ikematsu H, Hori S, Suzuki S, Otani T, Takayama T, Ohda Y, Mure K, Wakabayashi K, Sakai T.	Lancet Gastroenterol Hepatol. 2021 Jun;6(6):474-481. doi: 10.1016/S2468-1253(21)00018-2. Epub 2021 Apr 2.	Ishikawa H	Lancet Gastroenterol Hepatol	2021	44290			10.1016/S2468-1253(21)00018-2
english	nsaids		34911904	[Aspirin for Chemoprevention of Colorectal Adenoma and Cancer]	Ishikawa H.	Gan To Kagaku Ryoho. 2021 Dec;48(12):1425-1428.	Ishikawa H	Gan To Kagaku Ryoho	2021	44546
outcomes	nsaids		30514262	The ASAMET trial: a randomized, phase II, double-blind, placebo-controlled, multicenter, 2 × 2 factorial biomarker study of tertiary prevention with low-dose aspirin and metformin in stage I-III colorectal cancer patients	Petrera M, Paleari L, Clavarezza M, Puntoni M, Caviglia S, Briata IM, Oppezzi M, Mislej EM, Stabuc B, Gnant M, Bachleitner-Hofmann T, Roth W, Scherer D, Haefeli WE, Ulrich CM, DeCensi A.	BMC Cancer. 2018 Dec 4;18(1):1210. doi: 10.1186/s12885-018-5126-7.	Petrera M	BMC Cancer	2018	43440	PMC6280542		10.1186/s12885-018-5126-7
prevention	nsaids		31477558	Aspirin as an adjuvant treatment for cancer: feasibility results from the Add-Aspirin randomised trial	Joharatnam-Hogan N, Cafferty F, Hubner R, Swinson D, Sothi S, Gupta K, Falk S, Patel K, Warner N, Kunene V, Rowley S, Khabra K, Underwood T, Jankowski J, Bridgewater J, Crossley A, Henson V, Berkman L, Gilbert D, Kynaston H, Ring A, Cameron D, Din F, Graham J, Iveson T, Adams R, Thomas A, Wilson R, Pramesh CS, Langley R; Add-Aspirin Trial Management Group.	Lancet Gastroenterol Hepatol. 2019 Nov;4(11):854-862. doi: 10.1016/S2468-1253(19)30289-4. Epub 2019 Aug 30.	Joharatnam-Hogan N	Lancet Gastroenterol Hepatol	2019	43712			10.1016/S2468-1253(19)30289-4
prevention	nsaids		32641470	Naproxen chemoprevention promotes immune activation in Lynch syndrome colorectal mucosa	Reyes-Uribe L, Wu W, Gelincik O, Bommi PV, Francisco-Cruz A, Solis LM, Lynch PM, Lim R, Stoffel EM, Kanth P, Samadder NJ, Mork ME, Taggart MW, Milne GL, Marnett LJ, Vornik L, Liu DD, Revuelta M, Chang K, You YN, Kopelovich L, Wistuba II, Lee JJ, Sei S, Shoemaker RH, Szabo E, Richmond E, Umar A, Perloff M, Brown PH, Lipkin SM, Vilar E.	Gut. 2021 Mar;70(3):555-566. doi: 10.1136/gutjnl-2020-320946. Epub 2020 Jul 8.	Reyes-Uribe L	Gut	2021	44022	PMC7790993	NIHMS1610630	10.1136/gutjnl-2020-320946
secondary	nsaids		12866040	Association of aspirin and other non-steroidal anti-inflammatory drug use with incidence of non-Hodgkin lymphoma	Cerhan JR, Anderson KE, Janney CA, Vachon CM, Witzig TE, Habermann TM.	Int J Cancer. 2003 Sep 20;106(5):784-8. doi: 10.1002/ijc.11311.	Cerhan JR	Int J Cancer	2003	37819			10.1002/ijc.11311
cancer	nsaids		24113028	Study design of ASPirin in Reducing Events in the Elderly (ASPREE): a randomized, controlled trial	ASPREE Investigator Group.	Contemp Clin Trials. 2013 Nov;36(2):555-64. doi: 10.1016/j.cct.2013.09.014. Epub 2013 Oct 7.	ASPREE Investigator Group	Contemp Clin Trials	2013	41559	PMC3919683	NIHMS540891	10.1016/j.cct.2013.09.014
randomized	nsaids		8374373	Effect of aspirin and non-steroidal anti-inflammatory drugs on colorectal adenomas: case-control study of subjects participating in the Nottingham faecal occult blood screening programme	Logan RF, Little J, Hawtin PG, Hardcastle JD.	BMJ. 1993 Jul 31;307(6899):285-9. doi: 10.1136/bmj.307.6899.285.	Logan RF	BMJ	1993	34181	PMC1678595		10.1136/bmj.307.6899.285
randomized	nsaids		20676755	Genetic variants in COX-2, non-steroidal anti-inflammatory drugs, and breast cancer risk: the Western New York Exposures and Breast Cancer (WEB) Study	Brasky TM, Bonner MR, Moysich KB, Ochs-Balcom HM, Marian C, Ambrosone CB, Nie J, Tao MH, Edge SB, Trevisan M, Shields PG, Freudenheim JL.	Breast Cancer Res Treat. 2011 Feb;126(1):157-65. doi: 10.1007/s10549-010-1082-x. Epub 2010 Jul 30.	Brasky TM	Breast Cancer Res Treat	2011	40393	PMC2992094	NIHMS226845	10.1007/s10549-010-1082-x
outcomes	nsaids		27480340	Cyclooxygenase-2 (COX-2) inhibition for prostate cancer chemoprevention: double-blind randomised study of pre-prostatectomy celecoxib or placebo	Flamiatos JF, Beer TM, Graff JN, Eilers KM, Tian W, Sekhon HS, Garzotto M.	BJU Int. 2017 May;119(5):709-716. doi: 10.1111/bju.13612. Epub 2016 Aug 23.	Flamiatos JF	BJU Int	2017	42585			10.1111/bju.13612
randomized	nsaids		19158208	Dietary intake of selected flavonols, flavones, and flavonoid-rich foods and risk of cancer in middle-aged and older women	Wang L, Lee IM, Zhang SM, Blumberg JB, Buring JE, Sesso HD.	Am J Clin Nutr. 2009 Mar;89(3):905-12. doi: 10.3945/ajcn.2008.26913. Epub 2009 Jan 21.	Wang L	Am J Clin Nutr	2009	39836	PMC2667658		10.3945/ajcn.2008.26913
prevention	nsaids		20427397	Cyclooxygenase-2 expression and recurrence of colorectal adenomas: effect of aspirin chemoprevention	Benamouzig R, Uzzan B, Martin A, Deyra J, Little J, Girard B, Chaussade S; APACC Study Group.	Gut. 2010 May;59(5):622-9. doi: 10.1136/gut.2008.175406.	Benamouzig R	Gut	2010	40298			10.1136/gut.2008.175406
secondary	nsaids		19755647	Cyclooxygenase-2 polymorphisms, aspirin treatment, and risk for colorectal adenoma recurrence--data from a randomized clinical trial	Barry EL, Sansbury LB, Grau MV, Ali IU, Tsang S, Munroe DJ, Ahnen DJ, Sandler RS, Saibil F, Gui J, Bresalier RS, McKeown-Eyssen GE, Burke C, Baron JA.	Cancer Epidemiol Biomarkers Prev. 2009 Oct;18(10):2726-33. doi: 10.1158/1055-9965.EPI-09-0363. Epub 2009 Sep 15.	Barry EL	Cancer Epidemiol Biomarkers Prev	2009	40073	PMC2769932	NIHMS140209	10.1158/1055-9965.EPI-09-0363
review	nsaids		8951777	Aspirin in polycythemia vera and essential thrombocythemia: current facts and perspectives	Landolfi R, Patrono C.	Leuk Lymphoma. 1996 Sep;22 Suppl 1:83-6. doi: 10.3109/10428199609074365.	Landolfi R	Leuk Lymphoma	1996	35309			10.3109/10428199609074365
cancer	nsaids		15998891	Vitamin E in the primary prevention of cardiovascular disease and cancer: the Women's Health Study: a randomized controlled trial	Lee IM, Cook NR, Gaziano JM, Gordon D, Ridker PM, Manson JE, Hennekens CH, Buring JE.	JAMA. 2005 Jul 6;294(1):56-65. doi: 10.1001/jama.294.1.56.	Lee IM	JAMA	2005	38540			10.1001/jama.294.1.56
randomized	nsaids		17551148	Association of aspirin and nonaspirin nonsteroidal anti-inflammatory drugs with cancer incidence and mortality	Bardia A, Ebbert JO, Vierkant RA, Limburg PJ, Anderson K, Wang AH, Olson JE, Vachon CM, Cerhan JR.	J Natl Cancer Inst. 2007 Jun 6;99(11):881-9. doi: 10.1093/jnci/djk200.	Bardia A	J Natl Cancer Inst	2007	39240			10.1093/jnci/djk200
prevention	nsaids		19226541	Effect of non-steroidal anti-inflammatory drugs on non-melanoma skin cancer incidence in the SKICAP-AK trial	Clouser MC, Roe DJ, Foote JA, Harris RB.	Pharmacoepidemiol Drug Saf. 2009 Apr;18(4):276-83. doi: 10.1002/pds.1718.	Clouser MC	Pharmacoepidemiol Drug Saf	2009	39864			10.1002/pds.1718
prevention	nsaids		27504605	Inflammatory biomarkers, aspirin, and risk of colorectal cancer: Findings from the physicians' health study	Kim C, Zhang X, Chan AT, Sesso HD, Rifai N, Stampfer MJ, Ma J.	Cancer Epidemiol. 2016 Oct;44:65-70. doi: 10.1016/j.canep.2016.07.012. Epub 2016 Aug 6.	Kim C	Cancer Epidemiol	2016	42592	PMC5821121	NIHMS808917	10.1016/j.canep.2016.07.012
cancer	nsaids		20135645	Effect of aspirin, other NSAIDs, and statins on PSA and PSA velocity	Algotar AM, Thompson PA, Ranger-Moore J, Stratton MS, Hsu CH, Ahmann FR, Nagle RB, Stratton SP.	Prostate. 2010 Jun 1;70(8):883-8. doi: 10.1002/pros.21122.	Algotar AM	Prostate	2010	40215	PMC4527537	NIHMS711779	10.1002/pros.21122
prevention	nsaids		21688346	Association between non-steroidal anti-inflammatory drugs and keratinocyte carcinomas of the skin among participants in the Veterans Affairs Topical Tretinoin Chemoprevention Trial	Nunes AP, Lapane KL, Weinstock MA; VATTC Trial Group.	Pharmacoepidemiol Drug Saf. 2011 Sep;20(9):922-9. doi: 10.1002/pds.2142. Epub 2011 Jun 18.	Nunes AP	Pharmacoepidemiol Drug Saf	2011	40715			10.1002/pds.2142
cancer	nsaids		29309496	Enoxaparin vs Aspirin in Patients With Cancer and Ischemic Stroke: The TEACH Pilot Randomized Clinical Trial	Navi BB, Marshall RS, Bobrow D, Singer S, Stone JB, DeSancho MT, DeAngelis LM.	JAMA Neurol. 2018 Mar 1;75(3):379-381. doi: 10.1001/jamaneurol.2017.4211.	Navi BB	JAMA Neurol	2018	43109	PMC5885855		10.1001/jamaneurol.2017.4211
cancer	nsaids		26305866	Non-steroidal anti-inflammatory drug (NSAID) use is not associated with erectile dysfunction risk: results from the Prostate Cancer Prevention Trial	Patel DP, Schenk JM, Darke A, Myers JB, Brant WO, Hotaling JM.	BJU Int. 2016 Mar;117(3):500-6. doi: 10.1111/bju.13264. Epub 2015 Sep 20.	Patel DP	BJU Int	2016	42242	PMC4826049	NIHMS773511	10.1111/bju.13264
secondary	nsaids		32919779	Aspirin use and ovarian cancer risk using extended follow-up of the PLCO Cancer Screening Trial	Hurwitz LM, Pinsky PF, Huang WY, Freedman ND, Trabert B.	Gynecol Oncol. 2020 Nov;159(2):522-526. doi: 10.1016/j.ygyno.2020.08.038. Epub 2020 Sep 10.	Hurwitz LM	Gynecol Oncol	2020	44087	PMC7584756	NIHMS1626518	10.1016/j.ygyno.2020.08.038
randomized	nsaids		29915914	Regular aspirin use and gene expression profiles in prostate cancer patients	Stopsack KH, Ebot EM, Downer MK, Gerke TA, Rider JR, Kantoff PW, Mucci LA.	Cancer Causes Control. 2018 Aug;29(8):775-784. doi: 10.1007/s10552-018-1049-5. Epub 2018 Jun 18.	Stopsack KH	Cancer Causes Control	2018	43271	PMC6298857	NIHMS976128	10.1007/s10552-018-1049-5
prevention	nsaids		26449252	Helicobacter pylori, cyclooxygenase-2 and evolution of gastric lesions: results from an intervention trial in China	Zhang Y, Pan KF, Zhang L, Ma JL, Zhou T, Li JY, Shen L, You WC.	Carcinogenesis. 2015 Dec;36(12):1572-9. doi: 10.1093/carcin/bgv147. Epub 2015 Oct 7.	Zhang Y	Carcinogenesis	2015	42287			10.1093/carcin/bgv147
secondary	nsaids		29140138	COX-2 expression and effects of celecoxib in addition to standard chemotherapy in advanced non-small cell lung cancer	Gulyas M, Mattsson JSM, Lindgren A, Ek L, Lamberg Lundström K, Behndig A, Holmberg E, Micke P, Bergman B; Swedish Lung Cancer Study Group.	Acta Oncol. 2018 Feb;57(2):244-250. doi: 10.1080/0284186X.2017.1400685. Epub 2017 Nov 15.	Gulyas M	Acta Oncol	2018	43055			10.1080/0284186X.2017.1400685
prevention	nsaids		32718943	Effect of Low-dose and Standard-dose Aspirin on PGE(2) Biosynthesis Among Individuals with Colorectal Adenomas: A Randomized Clinical Trial	Drew DA, Schuck MM, Magicheva-Gupta MV, Stewart KO, Gilpin KK, Miller P, Parziale MP, Pond EN, Takacsi-Nagy O, Zerjav DC, Chin SM, Mackinnon Krems J, Meixell D, Joshi AD, Ma W, Colizzo FP, Carolan PJ, Nishioka NS, Staller K, Richter JM, Khalili H, Gala MK, Garber JJ, Chung DC, Yarze JC, Zukerberg L, Petrucci G, Rocca B, Patrono C, Milne GL, Wang M, Chan AT.	Cancer Prev Res (Phila). 2020 Oct;13(10):877-888. doi: 10.1158/1940-6207.CAPR-20-0216. Epub 2020 Jul 27.	Drew DA	Cancer Prev Res (Phila)	2020	44041	PMC7541643	NIHMS1614248	10.1158/1940-6207.CAPR-20-0216
prevention	nsaids		17205530	Nonsteroidal anti-inflammatory drugs and risk of lung cancer	Hernández-Díaz S, García Rodríguez LA.	Int J Cancer. 2007 Apr 1;120(7):1565-72. doi: 10.1002/ijc.22514.	Hernández-Díaz S	Int J Cancer	2007	39088			10.1002/ijc.22514
prevention	nsaids		27020655	Alterations of Cyclooxygenase-2 Methylation Levels Before and After Intervention Trial to Prevent Gastric Cancer in a Chinese Population	Zhang Y, Zeng HM, Nie XR, Zhang L, Ma JL, Li JY, Pan KF, You WC.	Cancer Prev Res (Phila). 2016 Jun;9(6):484-90. doi: 10.1158/1940-6207.CAPR-15-0389. Epub 2016 Mar 28.	Zhang Y	Cancer Prev Res (Phila)	2016	42459			10.1158/1940-6207.CAPR-15-0389
prevention	nsaids		29698447	Celecoxib use and circulating oxylipins in a colon polyp prevention trial	Martinez JA, Yang J, Wertheim BC, Roe DJ, Schriewer A, Lance P, Alberts DS, Hammock BD, Thompson PA.	PLoS One. 2018 Apr 26;13(4):e0196398. doi: 10.1371/journal.pone.0196398. eCollection 2018.	Martinez JA	PLoS One	2018	43217	PMC5919576		10.1371/journal.pone.0196398
randomized	nsaids		20506261	Associations of aspirin, nonsteroidal anti-inflammatory drug and paracetamol use with PSA-detected prostate cancer: findings from a large, population-based, case-control study (the ProtecT study)	Murad AS, Down L, Davey Smith G, Donovan JL, Athene Lane J, Hamdy FC, Neal DE, Martin RM.	Int J Cancer. 2011 Mar 15;128(6):1442-8. doi: 10.1002/ijc.25465.	Murad AS	Int J Cancer	2011	40326			10.1002/ijc.25465
prevention	nsaids		16537707	Inflammatory cytokine gene polymorphisms, nonsteroidal anti-inflammatory drug use, and risk of adenoma polyp recurrence in the polyp prevention trial	Sansbury LB, Bergen AW, Wanke KL, Yu B, Caporaso NE, Chatterjee N, Ratnasinghe L, Schatzkin A, Lehman TA, Kalidindi A, Modali R, Lanza E.	Cancer Epidemiol Biomarkers Prev. 2006 Mar;15(3):494-501. doi: 10.1158/1055-9965.EPI-05-0763.	Sansbury LB	Cancer Epidemiol Biomarkers Prev	2006	38792			10.1158/1055-9965.EPI-05-0763
randomized	nsaids		32655007	Metabolomics Analysis of Aspirin's Effects in Human Colon Tissue and Associations with Adenoma Risk	Barry EL, Fedirko V, Uppal K, Ma C, Liu K, Mott LA, Peacock JL, Passarelli MN, Baron JA, Jones DP.	Cancer Prev Res (Phila). 2020 Oct;13(10):863-876. doi: 10.1158/1940-6207.CAPR-20-0014. Epub 2020 Jul 12.	Barry EL	Cancer Prev Res (Phila)	2020	44026	PMC7541578	NIHMS1611576	10.1158/1940-6207.CAPR-20-0014
prevention	nsaids		31263057	Body Composition and Aspirin Dose for Colorectal Adenoma Prevention in a Randomized Clinical Trial	Passarelli MN, Barry EL, Rees JR, Mott LA, Ahnen DJ, Baron JA.	Cancer Epidemiol Biomarkers Prev. 2019 Jul;28(7):1262-1265. doi: 10.1158/1055-9965.EPI-19-0205.	Passarelli MN	Cancer Epidemiol Biomarkers Prev	2019	43649	PMC6608598	NIHMS1527690	10.1158/1055-9965.EPI-19-0205
prevention	nsaids		19211442	Nonsteroidal anti-inflammatory drug use after 3 years of aspirin use and colorectal adenoma risk: observational follow-up of a randomized study	Grau MV, Sandler RS, McKeown-Eyssen G, Bresalier RS, Haile RW, Barry EL, Ahnen DJ, Gui J, Summers RW, Baron JA.	J Natl Cancer Inst. 2009 Feb 18;101(4):267-76. doi: 10.1093/jnci/djn484. Epub 2009 Feb 10.	Grau MV	J Natl Cancer Inst	2009	39857	PMC2644329		10.1093/jnci/djn484
prevention	nsaids		23880960	Chemoprevention in Lynch syndrome	Burn J, Mathers JC, Bishop DT.	Fam Cancer. 2013 Dec;12(4):707-18. doi: 10.1007/s10689-013-9650-y.	Burn J	Fam Cancer	2013	41480			10.1007/s10689-013-9650-y
secondary	nsaids		25520389	Aspirin, NSAIDs, and risk of prostate cancer: results from the REDUCE study	Vidal AC, Howard LE, Moreira DM, Castro-Santamaria R, Andriole GL, Freedland SJ.	Clin Cancer Res. 2015 Feb 15;21(4):756-62. doi: 10.1158/1078-0432.CCR-14-2235. Epub 2014 Dec 17.	Vidal AC	Clin Cancer Res	2015	41992	PMC4334741	NIHMS649979	10.1158/1078-0432.CCR-14-2235
prevention	nsaids		35653338	Plasma Metabolomics Analysis of Aspirin Treatment and Risk of Colorectal Adenomas	Barry EL, Fedirko V, Jin Y, Liu K, Mott LA, Peacock JL, Passarelli MN, Baron JA, Jones DP.	Cancer Prev Res (Phila). 2022 Aug 1;15(8):521-531. doi: 10.1158/1940-6207.CAPR-21-0555.	Barry EL	Cancer Prev Res (Phila)	2022	44714	PMC9357068	NIHMS1814670	10.1158/1940-6207.CAPR-21-0555
outcomes	nsaids		24924486	Aspirin and serum estrogens in postmenopausal women: a randomized controlled clinical trial	Duggan C, Wang CY, Xiao L, McTiernan A.	Cancer Prev Res (Phila). 2014 Sep;7(9):906-12. doi: 10.1158/1940-6207.CAPR-14-0109. Epub 2014 Jun 12.	Duggan C	Cancer Prev Res (Phila)	2014	41804	PMC4155012	NIHMS605979	10.1158/1940-6207.CAPR-14-0109
randomized	nsaids		28189429	Regular Aspirin Use and the Risk of Lethal Prostate Cancer in the Physicians' Health Study	Downer MK, Allard CB, Preston MA, Gaziano JM, Stampfer MJ, Mucci LA, Batista JL.	Eur Urol. 2017 Nov;72(5):821-827. doi: 10.1016/j.eururo.2017.01.044. Epub 2017 Feb 8.	Downer MK	Eur Urol	2017	42779			10.1016/j.eururo.2017.01.044
1	nsaids		31851351	Effect of Concurrent Chemoradiation With Celecoxib vs Concurrent Chemoradiation Alone on Survival Among Patients With Non-Small Cell Lung Cancer With and Without Cyclooxygenase 2 Genetic Variants: A Phase 2 Randomized Clinical Trial	Bi N, Liang J, Zhou Z, Chen D, Fu Z, Yang X, Feng Q, Hui Z, Xiao Z, Lv J, Wang X, Zhang T, Wang X, Deng L, Wang W, Wang J, Liu L, Hu C, Wang L.	JAMA Netw Open. 2019 Dec 2;2(12):e1918070. doi: 10.1001/jamanetworkopen.2019.18070.	Bi N	JAMA Netw Open	2019	43818	PMC6991217		10.1001/jamanetworkopen.2019.18070
randomized	nsaids		29622155	Lack of Association Between Heart Failure and Incident Cancer	Selvaraj S, Bhatt DL, Claggett B, Djoussé L, Shah SJ, Chen J, Imran TF, Qazi S, Sesso HD, Gaziano JM, Schrag D.	J Am Coll Cardiol. 2018 Apr 10;71(14):1501-1510. doi: 10.1016/j.jacc.2018.01.069.	Selvaraj S	J Am Coll Cardiol	2018	43197			10.1016/j.jacc.2018.01.069
anti-tumor	nsaids		28092065	Impact of celecoxib on inflammation during cancer surgery: a randomized clinical trial	Hiller JG, Sampurno S, Millen R, Kuruvilla N, Ho KM, Ramsay R, Riedel B.	Can J Anaesth. 2017 May;64(5):497-505. doi: 10.1007/s12630-017-0818-z. Epub 2017 Jan 13.	Hiller JG	Can J Anaesth	2017	42752			10.1007/s12630-017-0818-z
cv drug	nsaids		30848576	The Anti-tumoral Effect of β-D-Mannuronic Acid (M2000) as a Novel NSAID on Treg Cells Frequency and MMP-2, MMP-9, CCL22 and TGFβ1 Gene Expression in Pre-surgical Breast Cancer Patients	Kashefi S, Ahmadi H, Omranipour R, Mahmoodzadeh H, Jafarnezhad-Ansariha F, Tofighi Zavareh F, Mirshafiey A.	Iran J Allergy Asthma Immunol. 2019 Feb;18(1):80-90.	Kashefi S	Iran J Allergy Asthma Immunol	2019	43533
cancer	nsaids		22796132	A combination of esomeprazole and aspirin reduces tissue concentrations of prostaglandin E(2) in patients with Barrett's esophagus	Falk GW, Buttar NS, Foster NR, Ziegler KL, Demars CJ, Romero Y, Marcon NE, Schnell T, Corley DA, Sharma P, Cruz-Correa MR, Hur C, Fleischer DE, Chak A, Devault KR, Weinberg DS, Della'Zanna G, Richmond E, Smyrk TC, Mandrekar SJ, Limburg PJ; Cancer Prevention Network.	Gastroenterology. 2012 Oct;143(4):917-26.e1. doi: 10.1053/j.gastro.2012.06.044. Epub 2012 Jul 11.	Falk GW	Gastroenterology	2012	41107	PMC3458136	NIHMS393917	10.1053/j.gastro.2012.06.044
1	nsaids		29554282	Effects of Celecoxib and Low-dose Aspirin on Outcomes in Adjuvant Aromatase Inhibitor-Treated Patients: CCTG MA.27	Strasser-Weippl K, Higgins MJ, Chapman JW, Ingle JN, Sledge GW, Budd GT, Ellis MJ, Pritchard KI, Clemons MJ, Badovinac-Crnjevic T, Han L, Gelmon KA, Rabaglio M, Elliott C, Shepherd LE, Goss PE.	J Natl Cancer Inst. 2018 Sep 1;110(9):1003-1008. doi: 10.1093/jnci/djy017.	Strasser-Weippl K	J Natl Cancer Inst	2018	43179	PMC6669949		10.1093/jnci/djy017
cancer	nsaids		31619442	A Phase I Trial of Berberine in Chinese with Ulcerative Colitis	Xu L, Zhang Y, Xue X, Liu J, Li ZS, Yang GY, Song Y, Pan Y, Ma Y, Hu S, Wen A, Jia Y, Rodriguez LM, Tull MB, Benante K, Khan SA, Cao Y, Jovanovic B, Richmond E, Umar A, Bergan R, Wu K.	Cancer Prev Res (Phila). 2020 Jan;13(1):117-126. doi: 10.1158/1940-6207.CAPR-19-0258. Epub 2019 Oct 16.	Xu L	Cancer Prev Res (Phila)	2020	43756			10.1158/1940-6207.CAPR-19-0258
cancer	nsaids		32581009	Use of Aspirin and Statins in Relation to Inflammation in Benign Prostate Tissue in the Placebo Arm of the Prostate Cancer Prevention Trial	Hurwitz LM, Kulac I, Gumuskaya B, Valle JABD, Benedetti I, Pan F, Liu JO, Marrone MT, Arnold KB, Goodman PJ, Tangen CM, Lucia MS, Thompson IM, Drake CG, Isaacs WB, Nelson WG, De Marzo AM, Platz EA.	Cancer Prev Res (Phila). 2020 Oct;13(10):853-862. doi: 10.1158/1940-6207.CAPR-19-0450. Epub 2020 Jun 24.	Hurwitz LM	Cancer Prev Res (Phila)	2020	44008	PMC7541466	NIHMS1606241	10.1158/1940-6207.CAPR-19-0450
prevention	nsaids		26404953	Aspirin, Calcitriol, and Calcium Do Not Prevent Adenoma Recurrence in a Randomized Controlled Trial	Pommergaard HC, Burcharth J, Rosenberg J, Raskov H.	Gastroenterology. 2016 Jan;150(1):114-122.e4. doi: 10.1053/j.gastro.2015.09.010. Epub 2015 Sep 25.	Pommergaard HC	Gastroenterology	2016	42273			10.1053/j.gastro.2015.09.010
outcomes	nsaids		25703137	Combination of radiation therapy and firocoxib for the treatment of canine nasal carcinoma	Cancedda S, Sabattini S, Bettini G, Leone VF, Laganga P, Rossi F, Terragni R, Gnudi G, Vignoli M.	Vet Radiol Ultrasound. 2015 May-Jun;56(3):335-43. doi: 10.1111/vru.12246. Epub 2015 Feb 21.	Cancedda S	Vet Radiol Ultrasound	2015	42059			10.1111/vru.12246
secondary	nsaids		32588515	Biochemical control of the combination of cyclooxygenase-2 inhibitor and (125) I-brachytherapy for prostate cancer: Post hoc analysis of an open-label controlled randomized trial	Nakai Y, Tanaka N, Asakawa I, Anai S, Miyake M, Morizawa Y, Hori S, Owari T, Fujii T, Ohbayashi C, Yamaki K, Hasegawa M, Fujimoto K.	Int J Urol. 2020 Sep;27(9):755-759. doi: 10.1111/iju.14294. Epub 2020 Jun 26.	Nakai Y	Int J Urol	2020	44009			10.1111/iju.14294
protocol	nsaids		27777129	ADD-ASPIRIN: A phase III, double-blind, placebo controlled, randomised trial assessing the effects of aspirin on disease recurrence and survival after primary therapy in common non-metastatic solid tumours	Coyle C, Cafferty FH, Rowley S, MacKenzie M, Berkman L, Gupta S, Pramesh CS, Gilbert D, Kynaston H, Cameron D, Wilson RH, Ring A, Langley RE; Add-Aspirin investigators.	Contemp Clin Trials. 2016 Nov;51:56-64. doi: 10.1016/j.cct.2016.10.004. Epub 2016 Oct 21.	Coyle C	Contemp Clin Trials	2016	42673	PMC5127874		10.1016/j.cct.2016.10.004
prevention	nsaids		21543343	A randomized placebo-controlled prevention trial of aspirin and/or resistant starch in young people with familial adenomatous polyposis	Burn J, Bishop DT, Chapman PD, Elliott F, Bertario L, Dunlop MG, Eccles D, Ellis A, Evans DG, Fodde R, Maher ER, Möslein G, Vasen HF, Coaker J, Phillips RK, Bülow S, Mathers JC; International CAPP consortium.	Cancer Prev Res (Phila). 2011 May;4(5):655-65. doi: 10.1158/1940-6207.CAPR-11-0106.	Burn J	Cancer Prev Res (Phila)	2011	40669	PMC3092423	UKMS34894	10.1158/1940-6207.CAPR-11-0106
cancer	nsaids		14641306	Chemoprevention for Barrett's esophagus trial. Design and outcome measures	Heath EI, Canto MI, Wu TT, Piantadosi S, Hawk E, Unalp A, Gordon G, Forastiere AA; CBET Research Group.	Dis Esophagus. 2003;16(3):177-86. doi: 10.1046/j.1442-2050.2003.00325.x.	Heath EI	Dis Esophagus	2003	37958			10.1046/j.1442-2050.2003.00325.x
cancer	nsaids		26585118	Aspirin Reduces Plasma Concentrations of the Oncometabolite 2-Hydroxyglutarate: Results of a Randomized, Double-Blind, Crossover Trial	Liesenfeld DB, Botma A, Habermann N, Toth R, Weigel C, Popanda O, Klika KD, Potter JD, Lampe JW, Ulrich CM.	Cancer Epidemiol Biomarkers Prev. 2016 Jan;25(1):180-7. doi: 10.1158/1055-9965.EPI-15-0697. Epub 2015 Nov 19.	Liesenfeld DB	Cancer Epidemiol Biomarkers Prev	2016	42329	PMC4911817	NIHMS733588	10.1158/1055-9965.EPI-15-0697
review	nsaids		31168688	What are the difficulties in conducting randomised controlled trials of thromboprophylaxis in myeloma patients and how can we address these? Lessons from apixaban versus LMWH or aspirin as thromboprophylaxis in newly diagnosed multiple myeloma (TiMM) feasibility clinical trial	Sayar Z, Czuprynska J, Patel JP, Benjamin R, Roberts LN, Patel RK, Cornelius V, Arya R.	J Thromb Thrombolysis. 2019 Aug;48(2):315-322. doi: 10.1007/s11239-019-01891-0.	Sayar Z	J Thromb Thrombolysis	2019	43623	PMC6599493		10.1007/s11239-019-01891-0
prevention	nsaids		32056346	Rivaroxaban versus aspirin for secondary prevention of ischaemic stroke in patients with cancer: a subgroup analysis of the NAVIGATE ESUS randomized trial	Martinez-Majander N, Ntaios G, Liu YY, Ylikotila P, Joensuu H, Saarinen J, Perera KS, Marti-Fabregas J, Chamorro A, Rudilosso S, Prats-Sanchez L, Berkowitz SD, Mundl H, Themeles E, Tiainen M, Demchuk A, Kasner SE, Hart RG, Tatlisumak T; NAVIGATE ESUS investigators.	Eur J Neurol. 2020 May;27(5):841-848. doi: 10.1111/ene.14172. Epub 2020 Mar 11.	Martinez-Majander N	Eur J Neurol	2020	43876			10.1111/ene.14172
anti-tumor	nsaids		23908084	Effect of perioperative intravenous flurbiprofen axetil on chronic postmastectomy pain	Sun M, Liao Q, Wen L, Yan X, Zhang F, Ouyang W.	Zhong Nan Da Xue Xue Bao Yi Xue Ban. 2013 Jul;38(7):653-60. doi: 10.3969/j.issn.1672-7347.2013.07.001.	Sun M	Zhong Nan Da Xue Xue Bao Yi Xue Ban	2013	41489			10.3969/j.issn.1672-7347.2013.07.001
prevention	nsaids		30466866	Eicosapentaenoic acid and aspirin, alone and in combination, for the prevention of colorectal adenomas (seAFOod Polyp Prevention trial): a multicentre, randomised, double-blind, placebo-controlled, 2 × 2 factorial trial	Hull MA, Sprange K, Hepburn T, Tan W, Shafayat A, Rees CJ, Clifford G, Logan RF, Loadman PM, Williams EA, Whitham D, Montgomery AA; seAFOod Collaborative Group.	Lancet. 2018 Dec 15;392(10164):2583-2594. doi: 10.1016/S0140-6736(18)31775-6. Epub 2018 Nov 19.	Hull MA	Lancet	2018	43428	PMC6294731		10.1016/S0140-6736(18)31775-6
cv drug	nsaids		18708408	Vitamins B2, B6, and B12 and risk of new colorectal adenomas in a randomized trial of aspirin use and folic acid supplementation	Figueiredo JC, Levine AJ, Grau MV, Midttun O, Ueland PM, Ahnen DJ, Barry EL, Tsang S, Munroe D, Ali I, Haile RW, Sandler RS, Baron JA.	Cancer Epidemiol Biomarkers Prev. 2008 Aug;17(8):2136-45. doi: 10.1158/1055-9965.EPI-07-2895.	Figueiredo JC	Cancer Epidemiol Biomarkers Prev	2008	39679	PMC2518404	NIHMS56152	10.1158/1055-9965.EPI-07-2895
prevention	nsaids		31707149	Targeting the COX1/2-Driven thromboxane A2 pathway suppresses Barrett's esophagus and esophageal adenocarcinoma development	Zhang T, Wang Q, Ma WY, Wang K, Chang X, Johnson ML, Bai R, Bode AM, Foster NR, Falk GW, Limburg PJ, Iyer PG, Dong Z.	EBioMedicine. 2019 Nov;49:145-156. doi: 10.1016/j.ebiom.2019.10.038. Epub 2019 Nov 7.	Zhang T	EBioMedicine	2019	43780	PMC7113183		10.1016/j.ebiom.2019.10.038
cancer	nsaids		25060669	Chronic use of NSAIDs and/or statins does not affect PSA or PSA velocity in men at high risk for prostate cancer	Algotar AM, Behnejad R, Stratton MS, Stratton SP.	Cancer Epidemiol Biomarkers Prev. 2014 Oct;23(10):2196-8. doi: 10.1158/1055-9965.EPI-14-0605. Epub 2014 Jul 24.	Algotar AM	Cancer Epidemiol Biomarkers Prev	2014	41846	PMC4532431	NIHMS616902	10.1158/1055-9965.EPI-14-0605
prevention	nsaids		28600398	Unmetabolized Folic Acid, Tetrahydrofolate, and Colorectal Adenoma Risk	Rees JR, Morris CB, Peacock JL, Ueland PM, Barry EL, McKeown-Eyssen GE, Figueiredo JC, Snover DC, Baron JA.	Cancer Prev Res (Phila). 2017 Aug;10(8):451-458. doi: 10.1158/1940-6207.CAPR-16-0278. Epub 2017 Jun 9.	Rees JR	Cancer Prev Res (Phila)	2017	42897	PMC5544920	NIHMS884434	10.1158/1940-6207.CAPR-16-0278
prevention	nsaids		21917649	Effects of selective COX-2 inhibitor and Helicobacter pylori eradication on precancerous gastric lesions	Wong BC, Zhang L, Ma JL, Pan KF, Li JY, Shen L, Liu WD, Feng GS, Zhang XD, Li J, Lu AP, Xia HH, Lam S, You WC.	Gut. 2012 Jun;61(6):812-8. doi: 10.1136/gutjnl-2011-300154. Epub 2011 Sep 13.	Wong BC	Gut	2012	40802			10.1136/gutjnl-2011-300154
prevention	nsaids		19522023	Anti-Helicobacter pylori therapy followed by celecoxib on progression of gastric precancerous lesions	Zhang LJ, Wang SY, Huo XH, Zhu ZL, Chu JK, Ma JC, Cui DS, Gu P, Zhao ZR, Wang MW, Yu J.	World J Gastroenterol. 2009 Jun 14;15(22):2731-8. doi: 10.3748/wjg.15.2731.	Zhang LJ	World J Gastroenterol	2009	39977	PMC2695888		10.3748/wjg.15.2731
prevention	nsaids		29909377	Effect of Aspirin on Cancer Chemoprevention in Japanese Patients With Type 2 Diabetes: 10-Year Observational Follow-up of a Randomized Controlled Trial	Okada S, Morimoto T, Ogawa H, Sakuma M, Matsumoto C, Soejima H, Nakayama M, Doi N, Jinnouchi H, Waki M, Masuda I, Saito Y; JPAD Trial Investigators.	Diabetes Care. 2018 Aug;41(8):1757-1764. doi: 10.2337/dc18-0368. Epub 2018 Jun 16.	Okada S	Diabetes Care	2018	43269			10.2337/dc18-0368
prevention	nsaids		31484660	Efficacy of Difluoromethylornithine and Aspirin for Treatment of Adenomas and Aberrant Crypt Foci in Patients with Prior Advanced Colorectal Neoplasms	Sinicrope FA, Velamala PR, Song LMWK, Viggiano TR, Bruining DH, Rajan E, Gostout CJ, Kraichely RE, Buttar NS, Schroeder KW, Kisiel JB, Larson MV, Sweetser SR, Sedlack RR, Sinicrope SN, Richmond E, Umar A, Della'Zanna G, Noaeill JS, Meyers JP, Foster NR.	Cancer Prev Res (Phila). 2019 Nov;12(11):821-830. doi: 10.1158/1940-6207.CAPR-19-0167. Epub 2019 Sep 4.	Sinicrope FA	Cancer Prev Res (Phila)	2019	43714			10.1158/1940-6207.CAPR-19-0167
prevention	nsaids		23895505	A randomized controlled trial of eicosapentaenoic acid and/or aspirin for colorectal adenoma prevention during colonoscopic surveillance in the NHS Bowel Cancer Screening Programme (The seAFOod Polyp Prevention Trial): study protocol for a randomized controlled trial	Hull MA, Sandell AC, Montgomery AA, Logan RF, Clifford GM, Rees CJ, Loadman PM, Whitham D.	Trials. 2013 Jul 29;14:237. doi: 10.1186/1745-6215-14-237.	Hull MA	Trials	2013	41486	PMC3733694		10.1186/1745-6215-14-237
prevention	nsaids		8959316	Nonsteroidal anti-inflammatory drug use and protection against colorectal cancer in women	Reeves MJ, Newcomb PA, Trentham-Dietz A, Storer BE, Remington PL.	Cancer Epidemiol Biomarkers Prev. 1996 Dec;5(12):955-60.	Reeves MJ	Cancer Epidemiol Biomarkers Prev	1996	35400
1	nsaids		28489511	Phase III Randomized, Placebo-Controlled, Double-Blind Trial of Celecoxib in Addition to Standard Chemotherapy for Advanced Non-Small-Cell Lung Cancer With Cyclooxygenase-2 Overexpression: CALGB 30801 (Alliance)	Edelman MJ, Wang X, Hodgson L, Cheney RT, Baggstrom MQ, Thomas SP, Gajra A, Bertino E, Reckamp KL, Molina J, Schiller JH, Mitchell-Richards K, Friedman PN, Ritter J, Milne G, Hahn OM, Stinchcombe TE, Vokes EE; Alliance for Clinical Trials in Oncology.	J Clin Oncol. 2017 Jul 1;35(19):2184-2192. doi: 10.1200/JCO.2016.71.3743. Epub 2017 May 10.	Edelman MJ	J Clin Oncol	2017	42866	PMC5493050		10.1200/JCO.2016.71.3743
outcomes	nsaids		28490464	Perioperative COX-2 and β-Adrenergic Blockade Improves Metastatic Biomarkers in Breast Cancer Patients in a Phase-II Randomized Trial	Shaashua L, Shabat-Simon M, Haldar R, Matzner P, Zmora O, Shabtai M, Sharon E, Allweis T, Barshack I, Hayman L, Arevalo J, Ma J, Horowitz M, Cole S, Ben-Eliyahu S.	Clin Cancer Res. 2017 Aug 15;23(16):4651-4661. doi: 10.1158/1078-0432.CCR-17-0152. Epub 2017 May 10.	Shaashua L	Clin Cancer Res	2017	42867	PMC5559335	NIHMS875722	10.1158/1078-0432.CCR-17-0152
secondary	nsaids		27029746	Differences in risk for type 1 and type 2 ovarian cancer in a large cancer screening trial	Terada KY, Ahn HJ, Kessel B.	J Gynecol Oncol. 2016 May;27(3):e25. doi: 10.3802/jgo.2016.27.e25.	Terada KY	J Gynecol Oncol	2016	42461	PMC4823356		10.3802/jgo.2016.27.e25
prevention	nsaids		19073976	Effect of aspirin or resistant starch on colorectal neoplasia in the Lynch syndrome	Burn J, Bishop DT, Mecklin JP, Macrae F, Möslein G, Olschwang S, Bisgaard ML, Ramesar R, Eccles D, Maher ER, Bertario L, Jarvinen HJ, Lindblom A, Evans DG, Lubinski J, Morrison PJ, Ho JW, Vasen HF, Side L, Thomas HJ, Scott RJ, Dunlop M, Barker G, Elliott F, Jass JR, Fodde R, Lynch HT, Mathers JC; CAPP2 Investigators.	N Engl J Med. 2008 Dec 11;359(24):2567-78. doi: 10.1056/NEJMoa0801297.	Burn J	N Engl J Med	2008	39799			10.1056/NEJMoa0801297
prevention	nsaids		21503000	Five-year analysis of the prevention of colorectal sporadic adenomatous polyps trial	Arber N, Spicak J, Rácz I, Zavoral M, Breazna A, Gerletti P, Lechuga MJ, Collins N, Rosenstein RB, Eagle CJ, Levin B.	Am J Gastroenterol. 2011 Jun;106(6):1135-46. doi: 10.1038/ajg.2011.116. Epub 2011 Apr 19.	Arber N	Am J Gastroenterol	2011	40653			10.1038/ajg.2011.116
prevention	nsaids		27530656	Celecoxib for the Prevention of Colorectal Adenomas: Results of a Suspended Randomized Controlled Trial	Thompson PA, Ashbeck EL, Roe DJ, Fales L, Buckmeier J, Wang F, Bhattacharyya A, Hsu CH, Chow SH, Ahnen DJ, Boland CR, Heigh RI, Fay DE, Hamilton SR, Jacobs ET, Martinez EM, Alberts DS, Lance P.	J Natl Cancer Inst. 2016 Aug 16;108(12):djw151. doi: 10.1093/jnci/djw151. Print 2016 Dec.	Thompson PA	J Natl Cancer Inst	2016	42600	PMC6272806		10.1093/jnci/djw151
prevention	nsaids		17551129	Folic acid for the prevention of colorectal adenomas: a randomized clinical trial	Cole BF, Baron JA, Sandler RS, Haile RW, Ahnen DJ, Bresalier RS, McKeown-Eyssen G, Summers RW, Rothstein RI, Burke CA, Snover DC, Church TR, Allen JI, Robertson DJ, Beck GJ, Bond JH, Byers T, Mandel JS, Mott LA, Pearson LH, Barry EL, Rees JR, Marcon N, Saibil F, Ueland PM, Greenberg ER; Polyp Prevention Study Group.	JAMA. 2007 Jun 6;297(21):2351-9. doi: 10.1001/jama.297.21.2351.	Cole BF	JAMA	2007	39240			10.1001/jama.297.21.2351
prevention	nsaids		18381950	Pilot randomized phase II study of celecoxib in oral premalignant lesions	Papadimitrakopoulou VA, William WN Jr, Dannenberg AJ, Lippman SM, Lee JJ, Ondrey FG, Peterson DE, Feng L, Atwell A, El-Naggar AK, Nathan CO, Helman JI, Du B, Yueh B, Boyle JO.	Clin Cancer Res. 2008 Apr 1;14(7):2095-101. doi: 10.1158/1078-0432.CCR-07-4024.	Papadimitrakopoulou VA	Clin Cancer Res	2008	39541			10.1158/1078-0432.CCR-07-4024
secondary	nsaids		25713025	Association between Regular Aspirin Use and Circulating Markers of Inflammation: A Study within the Prostate, Lung, Colorectal, and Ovarian Cancer Screening Trial	Lang Kuhs KA, Hildesheim A, Trabert B, Kemp TJ, Purdue MP, Wentzensen N, Katki HA, Pinto LA, Loftfield E, Safaeian M, Chaturvedi AK, Shiels MS.	Cancer Epidemiol Biomarkers Prev. 2015 May;24(5):825-32. doi: 10.1158/1055-9965.EPI-14-1363. Epub 2015 Feb 23.	Lang Kuhs KA	Cancer Epidemiol Biomarkers Prev	2015	42061	PMC4417370	NIHMS667397	10.1158/1055-9965.EPI-14-1363
cv drug	nsaids		22114792	Effect of n-3 fatty acids on patients with advanced lung cancer: a double-blind, placebo-controlled study	Finocchiaro C, Segre O, Fadda M, Monge T, Scigliano M, Schena M, Tinivella M, Tiozzo E, Catalano MG, Pugliese M, Fortunati N, Aragno M, Muzio G, Maggiora M, Oraldi M, Canuto RA.	Br J Nutr. 2012 Jul;108(2):327-33. doi: 10.1017/S0007114511005551. Epub 2011 Nov 25.	Finocchiaro C	Br J Nutr	2012	40873			10.1017/S0007114511005551
cancer	nsaids		19423529	No effect of aspirin on mammographic density in a randomized controlled clinical trial	McTiernan A, Wang CY, Sorensen B, Xiao L, Buist DS, Aiello Bowles EJ, White E, Rossing MA, Potter J, Urban N.	Cancer Epidemiol Biomarkers Prev. 2009 May;18(5):1524-30. doi: 10.1158/1055-9965.EPI-08-1088.	McTiernan A	Cancer Epidemiol Biomarkers Prev	2009	39942	PMC2689709	NIHMS116968	10.1158/1055-9965.EPI-08-1088
cancer	nsaids		33607813	Ketorolac plus Lidocaine vs Lidocaine for pain relief following core needle soft tissue biopsy: A CONSORT-compliant double-blind randomized controlled study	Chobpenthai T, Ingviya T, Thanindratarn P, Jaiwithee R, Sutthivaiyakit K.	Medicine (Baltimore). 2021 Feb 19;100(7):e24721. doi: 10.1097/MD.0000000000024721.	Chobpenthai T	Medicine (Baltimore)	2021	44247	PMC7899906		10.1097/MD.0000000000024721
prevention	nsaids		17405999	Secondary chemoprevention of Barrett's esophagus with celecoxib: results of a randomized trial	Heath EI, Canto MI, Piantadosi S, Montgomery E, Weinstein WM, Herman JG, Dannenberg AJ, Yang VW, Shar AO, Hawk E, Forastiere AA; Chemoprevention for Barrett's Esophagus Trial Research Group.	J Natl Cancer Inst. 2007 Apr 4;99(7):545-57. doi: 10.1093/jnci/djk112.	Heath EI	J Natl Cancer Inst	2007	39177	PMC3755596	NIHMS502090	10.1093/jnci/djk112
cancer	nsaids		26586780	Causes of late mortality with dual antiplatelet therapy after coronary stents	Mauri L, Elmariah S, Yeh RW, Cutlip DE, Steg PG, Windecker S, Wiviott SD, Cohen DJ, Massaro JM, D'Agostino RB Sr, Braunwald E, Kereiakes DJ; DAPT Study Investigators.	Eur Heart J. 2016 Jan 21;37(4):378-85. doi: 10.1093/eurheartj/ehv614. Epub 2015 Nov 18.	Mauri L	Eur Heart J	2016	42329	PMC4751218		10.1093/eurheartj/ehv614
outcomes	nsaids		18514508	Celecoxib anti-aromatase neoadjuvant (CAAN) trial for locally advanced breast cancer	Chow LW, Yip AY, Loo WT, Lam CK, Toi M.	J Steroid Biochem Mol Biol. 2008 Jul;111(1-2):13-7. doi: 10.1016/j.jsbmb.2008.04.004. Epub 2008 Apr 20.	Chow LW	J Steroid Biochem Mol Biol	2008	39602			10.1016/j.jsbmb.2008.04.004
randomized	nsaids		27102200	Alcohol-related breast cancer in postmenopausal women - effect of CYP19A1, PPARG and PPARGC1A polymorphisms on female sex-hormone levels and interaction with alcohol consumption and NSAID usage in a nested case-control study and a randomised controlled trial	Kopp TI, Jensen DM, Ravn-Haren G, Cohen A, Sommer HM, Dragsted LO, Tjonneland A, Hougaard DM, Vogel U.	BMC Cancer. 2016 Apr 21;16:283. doi: 10.1186/s12885-016-2317-y.	Kopp TI	BMC Cancer	2016	42483	PMC4839098		10.1186/s12885-016-2317-y
prevention	nsaids		16943401	Celecoxib for the prevention of colorectal adenomatous polyps	Arber N, Eagle CJ, Spicak J, Rácz I, Dite P, Hajer J, Zavoral M, Lechuga MJ, Gerletti P, Tang J, Rosenstein RB, Macdonald K, Bhadra P, Fowler R, Wittes J, Zauber AG, Solomon SD, Levin B; PreSAP Trial Investigators.	N Engl J Med. 2006 Aug 31;355(9):885-95. doi: 10.1056/NEJMoa061652.	Arber N	N Engl J Med	2006	38961			10.1056/NEJMoa061652
prevention	nsaids		8331682	Low-dose aspirin and incidence of colorectal tumors in a randomized trial	Gann PH, Manson JE, Glynn RJ, Buring JE, Hennekens CH.	J Natl Cancer Inst. 1993 Aug 4;85(15):1220-4. doi: 10.1093/jnci/85.15.1220.	Gann PH	J Natl Cancer Inst	1993	34185			10.1093/jnci/85.15.1220
prevention	nsaids		9556464	Aspirin use and colorectal cancer: post-trial follow-up data from the Physicians' Health Study	Stürmer T, Glynn RJ, Lee IM, Manson JE, Buring JE, Hennekens CH.	Ann Intern Med. 1998 May 1;128(9):713-20. doi: 10.7326/0003-4819-128-9-199805010-00003.	Stürmer T	Ann Intern Med	1998	36145			10.7326/0003-4819-128-9-199805010-00003
1	nsaids		17992118	Targeted combined anti-inflammatory and angiostatic therapy in advanced melanoma: a randomized phase II trial	Reichle A, Vogt T, Coras B, Terheyden P, Neuber K, Trefzer U, Schultz E, Berand A, Bröcker EB, Landthaler M, Andreesen R.	Melanoma Res. 2007 Dec;17(6):360-4. doi: 10.1097/CMR.0b013e3282f1d2c8.	Reichle A	Melanoma Res	2007	39396			10.1097/CMR.0b013e3282f1d2c8
human	nsaids		22523289	Canine malignant mammary gland neoplasms with advanced clinical staging treated with carboplatin and cyclooxygenase inhibitors	Lavalle GE, De Campos CB, Bertagnolli AC, Cassali GD.	In Vivo. 2012 May-Jun;26(3):375-9.	Lavalle GE	In Vivo	2012	41023
randomized	nsaids		17932357	Factors associated with human small aggressive non small cell lung cancer	Tammemagi CM, Freedman MT, Church TR, Oken MM, Hocking WG, Kvale PA, Hu P, Riley TL, Ragard LR, Prorok PC, Berg CD.	Cancer Epidemiol Biomarkers Prev. 2007 Oct;16(10):2082-9. doi: 10.1158/1055-9965.EPI-07-0251.	Tammemagi CM	Cancer Epidemiol Biomarkers Prev	2007	39368			10.1158/1055-9965.EPI-07-0251
secondary	nsaids		26282643	Obesity, Aspirin, and Risk of Colorectal Cancer in Carriers of Hereditary Colorectal Cancer: A Prospective Investigation in the CAPP2 Study	Movahedi M, Bishop DT, Macrae F, Mecklin JP, Moeslein G, Olschwang S, Eccles D, Evans DG, Maher ER, Bertario L, Bisgaard ML, Dunlop MG, Ho JW, Hodgson SV, Lindblom A, Lubinski J, Morrison PJ, Murday V, Ramesar RS, Side L, Scott RJ, Thomas HJ, Vasen HF, Burn J, Mathers JC.	J Clin Oncol. 2015 Nov 1;33(31):3591-7. doi: 10.1200/JCO.2014.58.9952. Epub 2015 Aug 17.	Movahedi M	J Clin Oncol	2015	42235			10.1200/JCO.2014.58.9952
anti-tumor	nsaids		2185963	Non-steroidal anti-inflammatory drugs as the first step in cancer pain therapy: double-blind, within-patient study comparing nine drugs	Ventafridda V, De Conno F, Panerai AE, Maresca V, Monza GC, Ripamonti C.	J Int Med Res. 1990 Jan-Feb;18(1):21-9. doi: 10.1177/030006059001800104.	Ventafridda V	J Int Med Res	1990	32874			10.1177/030006059001800104
randomized	nsaids		17172427	Assessment of celecoxib pharmacodynamics in pancreatic cancer	Jimeno A, Amador ML, Kulesza P, Wang X, Rubio-Viqueira B, Zhang X, Chan A, Wheelhouse J, Kuramochi H, Tanaka K, Danenberg K, Messersmith WA, Almuete V, Hruban RH, Maitra A, Yeo CJ, Hidalgo M.	Mol Cancer Ther. 2006 Dec;5(12):3240-7. doi: 10.1158/1535-7163.MCT-06-0565.	Jimeno A	Mol Cancer Ther	2006	39070			10.1158/1535-7163.MCT-06-0565
secondary	nsaids		27149646	Prediagnostic aspirin use and mortality in women with stage I to III breast cancer: A cohort study in the Prostate, Lung, Colorectal, and Ovarian Cancer Screening Trial	Bradley MC, Black A, Freedman AN, Barron TI.	Cancer. 2016 Jul 1;122(13):2067-75. doi: 10.1002/cncr.30004. Epub 2016 May 3.	Bradley MC	Cancer	2016	42496			10.1002/cncr.30004
secondary	nsaids		17881290	COX-2 expression predicts prostate-cancer outcome: analysis of data from the RTOG 92-02 trial	Khor LY, Bae K, Pollack A, Hammond ME, Grignon DJ, Venkatesan VM, Rosenthal SA, Ritter MA, Sandler HM, Hanks GE, Shipley WU, Dicker AP.	Lancet Oncol. 2007 Oct;8(10):912-20. doi: 10.1016/S1470-2045(07)70280-2. Epub 2007 Sep 18.	Khor LY	Lancet Oncol	2007	39346	PMC2080621	NIHMS32944	10.1016/S1470-2045(07)70280-2
anti-tumor	nsaids		12182991	Phase III study of ibuprofen versus placebo for radiation-induced genitourinary side effects	Coleman CN, Kelly L, Riese Daly N, Beard C, Kaplan I, Lamb C, Propert K, Manola J.	Int J Radiat Oncol Biol Phys. 2002 Sep 1;54(1):191-4. doi: 10.1016/s0360-3016(02)02907-3.	Coleman CN	Int J Radiat Oncol Biol Phys	2002	37485			10.1016/s0360-3016(02)02907-3
prevention	nsaids		21115882	Chemoprevention of nonmelanoma skin cancer with celecoxib: a randomized, double-blind, placebo-controlled trial	Elmets CA, Viner JL, Pentland AP, Cantrell W, Lin HY, Bailey H, Kang S, Linden KG, Heffernan M, Duvic M, Richmond E, Elewski BE, Umar A, Bell W, Gordon GB.	J Natl Cancer Inst. 2010 Dec 15;102(24):1835-44. doi: 10.1093/jnci/djq442. Epub 2010 Nov 29.	Elmets CA	J Natl Cancer Inst	2010	40513	PMC3001966		10.1093/jnci/djq442
prevention	nsaids		18281656	Eicosanoid modulation in advanced lung cancer: cyclooxygenase-2 expression is a positive predictive factor for celecoxib + chemotherapy--Cancer and Leukemia Group B Trial 30203	Edelman MJ, Watson D, Wang X, Morrison C, Kratzke RA, Jewell S, Hodgson L, Mauer AM, Gajra A, Masters GA, Bedor M, Vokes EE, Green MJ.	J Clin Oncol. 2008 Feb 20;26(6):848-55. doi: 10.1200/JCO.2007.13.8081.	Edelman MJ	J Clin Oncol	2008	39497			10.1200/JCO.2007.13.8081
randomized	nsaids		16428497	Two drug interaction studies evaluating the pharmacokinetics and toxicity of pemetrexed when coadministered with aspirin or Ibuprofen in patients with advanced cancer	Sweeney CJ, Takimoto CH, Latz JE, Baker SD, Murry DJ, Krull JH, Fife K, Battiato L, Cleverly A, Chaudhary AK, Chaudhuri T, Sandler A, Mita AC, Rowinsky EK.	Clin Cancer Res. 2006 Jan 15;12(2):536-42. doi: 10.1158/1078-0432.CCR-05-1834.	Sweeney CJ	Clin Cancer Res	2006	38741			10.1158/1078-0432.CCR-05-1834
prevention	nsaids		20234350	The safety and efficacy of celecoxib in children with familial adenomatous polyposis	Lynch PM, Ayers GD, Hawk E, Richmond E, Eagle C, Woloj M, Church J, Hasson H, Patterson S, Half E, Burke CA.	Am J Gastroenterol. 2010 Jun;105(6):1437-43. doi: 10.1038/ajg.2009.758. Epub 2010 Mar 16.	Lynch PM	Am J Gastroenterol	2010	40255			10.1038/ajg.2009.758
randomized	nsaids		35348611	Aspirin and the Risk of Colorectal Cancer According to Genetic Susceptibility among Older Individuals	Bakshi A, Cao Y, Orchard SG, Carr PR, Joshi AD, Manning AK, Buchanan DD, Umar A, Winship IM, Gibbs P, Zalcberg JR, Macrae F, McNeil JJ, Lacaze P, Chan AT.	Cancer Prev Res (Phila). 2022 Jul 5;15(7):447-454. doi: 10.1158/1940-6207.CAPR-22-0011.	Bakshi A	Cancer Prev Res (Phila)	2022	44649	PMC9256779	NIHMS1795682	10.1158/1940-6207.CAPR-22-0011
review	nsaids		531232	Prostaglandin biosynthesis inhibitors and endometriosis	Kauppila A, Puolakka J, Ylikorkala O.	Prostaglandins. 1979 Oct;18(4):655-61. doi: 10.1016/0090-6980(79)90033-9.	Kauppila A	Prostaglandins	1979	29129			10.1016/0090-6980(79)90033-9
cardioprotective	nsaids		17652651	Rofecoxib and cardiovascular adverse events in adjuvant treatment of colorectal cancer	Kerr DJ, Dunn JA, Langman MJ, Smith JL, Midgley RS, Stanley A, Stokes JC, Julier P, Iveson C, Duvvuri R, McConkey CC; VICTOR Trial Group.	N Engl J Med. 2007 Jul 26;357(4):360-9. doi: 10.1056/NEJMoa071841.	Kerr DJ	N Engl J Med	2007	39290			10.1056/NEJMoa071841
prevention	nsaids		21733822	Lung cancer chemoprevention with celecoxib in former smokers	Mao JT, Roth MD, Fishbein MC, Aberle DR, Zhang ZF, Rao JY, Tashkin DP, Goodglick L, Holmes EC, Cameron RB, Dubinett SM, Elashoff R, Szabo E, Elashoff D.	Cancer Prev Res (Phila). 2011 Jul;4(7):984-93. doi: 10.1158/1940-6207.CAPR-11-0078.	Mao JT	Cancer Prev Res (Phila)	2011	40732	PMC3153413	NIHMS299448	10.1158/1940-6207.CAPR-11-0078
prevention	nsaids		21997545	Primary prevention of colorectal cancer with low-dose aspirin in combination with endoscopy: a cost-effectiveness analysis	Hassan C, Rex DK, Cooper GS, Zullo A, Launois R, Benamouzig R.	Gut. 2012 Aug;61(8):1172-9. doi: 10.1136/gutjnl-2011-300206. Epub 2011 Oct 13.	Hassan C	Gut	2012	40831			10.1136/gutjnl-2011-300206
secondary	nsaids		30967597	Prognostic impact of genetic variants of CYP19A1 and UGT2B17 in a randomized trial for endocrine-responsive postmenopausal breast cancer	Johansson H, Aristarco V, Gandini S, Gjerde J, Macis D, Guerrieri-Gonzaga A, Serrano D, Lazzeroni M, Rajasekaran A, Williard CV, Mellgren G, DeCensi A, Bonanni B.	Pharmacogenomics J. 2020 Feb;20(1):19-26. doi: 10.1038/s41397-019-0087-z. Epub 2019 Apr 10.	Johansson H	Pharmacogenomics J	2020	43566			10.1038/s41397-019-0087-z
outcomes	nsaids		18307280	Preoperative treatment with a non-steroidal anti-inflammatory drug (NSAID) increases tumor tissue infiltration of seemingly activated immune cells in colorectal cancer	Lönnroth C, Andersson M, Arvidsson A, Nordgren S, Brevinge H, Lagerstedt K, Lundholm K.	Cancer Immun. 2008 Feb 29;8:5.	Lönnroth C	Cancer Immun	2008	39508	PMC2935782
1	nsaids		17050867	Randomized phase II trial of docetaxel/irinotecan and gemcitabine/irinotecan with or without celecoxib in the second-line treatment of non-small-cell lung cancer	Lilenbaum R, Socinski MA, Altorki NK, Hart LL, Keresztes RS, Hariharan S, Morrison ME, Fayyad R, Bonomi P.	J Clin Oncol. 2006 Oct 20;24(30):4825-32. doi: 10.1200/JCO.2006.07.4773.	Lilenbaum R	J Clin Oncol	2006	39010			10.1200/JCO.2006.07.4773
outcomes	nsaids		32770859	Randomised clinical study: oral aspirin 325 mg daily vs placebo alters gut microbial composition and bacterial taxa associated with colorectal cancer risk	Prizment AE, Staley C, Onyeaghala GC, Vivek S, Thyagarajan B, Straka RJ, Demmer RT, Knights D, Meyer KA, Shaukat A, Sadowsky MJ, Church TR.	Aliment Pharmacol Ther. 2020 Sep;52(6):976-987. doi: 10.1111/apt.16013. Epub 2020 Aug 8.	Prizment AE	Aliment Pharmacol Ther	2020	44053	PMC7719064	NIHMS1642456	10.1111/apt.16013
randomized	nsaids		16962170	Regular analgesic use and risk of multiple myeloma	Moysich KB, Bonner MR, Beehler GP, Marshall JR, Menezes RJ, Baker JA, Weiss JR, Chanan-Khan A.	Leuk Res. 2007 Apr;31(4):547-51. doi: 10.1016/j.leukres.2006.07.027. Epub 2006 Sep 7.	Moysich KB	Leuk Res	2007	38972			10.1016/j.leukres.2006.07.027
cv drug	nsaids		26304886	Randomized Trial of Lenalidomide Alone Versus Lenalidomide Plus Rituximab in Patients With Recurrent Follicular Lymphoma: CALGB 50401 (Alliance)	Leonard JP, Jung SH, Johnson J, Pitcher BN, Bartlett NL, Blum KA, Czuczman M, Giguere JK, Cheson BD.	J Clin Oncol. 2015 Nov 1;33(31):3635-40. doi: 10.1200/JCO.2014.59.9258. Epub 2015 Aug 24.	Leonard JP	J Clin Oncol	2015	42242	PMC4622102		10.1200/JCO.2014.59.9258
cancer	nsaids		28805045	Safety and Efficacy of Intravenous Golimumab in Patients With Active Psoriatic Arthritis: Results Through Week Twenty-Four of the GO-VIBRANT Study	Kavanaugh A, Husni ME, Harrison DD, Kim L, Lo KH, Leu JH, Hsia EC.	Arthritis Rheumatol. 2017 Nov;69(11):2151-2161. doi: 10.1002/art.40226.	Kavanaugh A	Arthritis Rheumatol	2017	42962	PMC5765449		10.1002/art.40226
prevention	nsaids		18022173	Aspirin and folic acid for the prevention of recurrent colorectal adenomas	Logan RF, Grainge MJ, Shepherd VC, Armitage NC, Muir KR; ukCAP Trial Group.	Gastroenterology. 2008 Jan;134(1):29-38. doi: 10.1053/j.gastro.2007.10.014. Epub 2007 Oct 10.	Logan RF	Gastroenterology	2008	39407			10.1053/j.gastro.2007.10.014
randomized	nsaids		16750963	Colorectal cancer after start of nonsteroidal anti-inflammatory drug use	Stürmer T, Buring JE, Lee IM, Kurth T, Gaziano JM, Glynn RJ.	Am J Med. 2006 Jun;119(6):494-502. doi: 10.1016/j.amjmed.2005.11.011.	Stürmer T	Am J Med	2006	38874	PMC1475702	NIHMS8836	10.1016/j.amjmed.2005.11.011
randomized	nsaids		17085674	Genetic variants of UGT1A6 influence risk of colorectal adenoma recurrence	Hubner RA, Muir KR, Liu JF, Logan RF, Grainge M, Armitage N, Shepherd V, Popat S, Houlston RS; United Kingdom Colorectal Adenoma Prevention Consortium.	Clin Cancer Res. 2006 Nov 1;12(21):6585-9. doi: 10.1158/1078-0432.CCR-06-0903.	Hubner RA	Clin Cancer Res	2006	39028			10.1158/1078-0432.CCR-06-0903
prevention	nsaids		19336730	Five-year efficacy and safety analysis of the Adenoma Prevention with Celecoxib Trial	Bertagnolli MM, Eagle CJ, Zauber AG, Redston M, Breazna A, Kim K, Tang J, Rosenstein RB, Umar A, Bagheri D, Collins NT, Burn J, Chung DC, Dewar T, Foley TR, Hoffman N, Macrae F, Pruitt RE, Saltzman JR, Salzberg B, Sylwestrowicz T, Hawk ET; Adenoma Prevention with Celecoxib Study Investigators.	Cancer Prev Res (Phila). 2009 Apr;2(4):310-21. doi: 10.1158/1940-6207.CAPR-08-0206. Epub 2009 Mar 31.	Bertagnolli MM	Cancer Prev Res (Phila)	2009	39905	PMC2976587	NIHMS236428	10.1158/1940-6207.CAPR-08-0206
prevention	nsaids		22030088	The influence of UGT1A6 variants and aspirin use in a randomized trial of celecoxib for prevention of colorectal adenoma	Chan AT, Hsu M, Zauber AG, Hawk ET, Bertagnolli MM.	Cancer Prev Res (Phila). 2012 Jan;5(1):61-72. doi: 10.1158/1940-6207.CAPR-11-0337. Epub 2011 Oct 26.	Chan AT	Cancer Prev Res (Phila)	2012	40844	PMC3252487	NIHMS335204	10.1158/1940-6207.CAPR-11-0337
prevention	nsaids		26304466	Urinary metabolites of prostanoids and risk of recurrent colorectal adenomas in the Aspirin/Folate Polyp Prevention Study (AFPPS)	Fedirko V, Bradshaw PT, Figueiredo JC, Sandler RS, Barry EL, Ahnen DJ, Milne GL, Bresalier RS, Baron JA.	Cancer Prev Res (Phila). 2015 Nov;8(11):1061-8. doi: 10.1158/1940-6207.CAPR-15-0212. Epub 2015 Aug 24.	Fedirko V	Cancer Prev Res (Phila)	2015	42242	PMC4633350	NIHMS728153	10.1158/1940-6207.CAPR-15-0212
cv drug	nsaids		20503397	Combined inhibitory effects of soy isoflavones and curcumin on the production of prostate-specific antigen	Ide H, Tokiwa S, Sakamaki K, Nishio K, Isotani S, Muto S, Hama T, Masuda H, Horie S.	Prostate. 2010 Jul 1;70(10):1127-33. doi: 10.1002/pros.21147.	Ide H	Prostate	2010	40325			10.1002/pros.21147
prevention	nsaids		28143522	ASPirin Intervention for the REDuction of colorectal cancer risk (ASPIRED): a study protocol for a randomized controlled trial	Drew DA, Chin SM, Gilpin KK, Parziale M, Pond E, Schuck MM, Stewart K, Flagg M, Rawlings CA, Backman V, Carolan PJ, Chung DC, Colizzo FP 3rd, Freedman M, Gala M, Garber JJ, Huttenhower C, Kedrin D, Khalili H, Kwon DS, Markowitz SD, Milne GL, Nishioka NS, Richter JM, Roy HK, Staller K, Wang M, Chan AT.	Trials. 2017 Feb 1;18(1):50. doi: 10.1186/s13063-016-1744-z.	Drew DA	Trials	2017	42768	PMC5286828		10.1186/s13063-016-1744-z
prevention	nsaids		12621133	A randomized trial of aspirin to prevent colorectal adenomas	Baron JA, Cole BF, Sandler RS, Haile RW, Ahnen D, Bresalier R, McKeown-Eyssen G, Summers RW, Rothstein R, Burke CA, Snover DC, Church TR, Allen JI, Beach M, Beck GJ, Bond JH, Byers T, Greenberg ER, Mandel JS, Marcon N, Mott LA, Pearson L, Saibil F, van Stolk RU.	N Engl J Med. 2003 Mar 6;348(10):891-9. doi: 10.1056/NEJMoa021735.	Baron JA	N Engl J Med	2003	37687			10.1056/NEJMoa021735
secondary	nsaids		32738599	Tumor infiltrating lymphocytes after neoadjuvant IRX-2 immunotherapy in oral squamous cell carcinoma: Interim findings from the INSPIRE trial	Wolf GT, Liu S, Bellile E, Sartor M, Rozek L, Thomas D, Nguyen A, Zarins K, McHugh JB; INSPIRE Trial Clinical Investigators.	Oral Oncol. 2020 Dec;111:104928. doi: 10.1016/j.oraloncology.2020.104928. Epub 2020 Jul 29.	Wolf GT	Oral Oncol	2020	44045			10.1016/j.oraloncology.2020.104928
prevention	nsaids		28139830	Low-Dose Aspirin Acetylates Cyclooxygenase-1 in Human Colorectal Mucosa: Implications for the Chemoprevention of Colorectal Cancer	Patrignani P, Sacco A, Sostres C, Bruno A, Dovizio M, Piazuelo E, Di Francesco L, Contursi A, Zucchelli M, Schiavone S, Tacconelli S, Patrono C, Lanas A.	Clin Pharmacol Ther. 2017 Jul;102(1):52-61. doi: 10.1002/cpt.639. Epub 2017 Apr 4.	Patrignani P	Clin Pharmacol Ther	2017	42767			10.1002/cpt.639
prevention	nsaids		22605570	Randomized, double-blind, placebo-controlled trial of sulindac in individuals at risk for melanoma: evaluation of potential chemopreventive activity	Curiel-Lewandrowski C, Swetter SM, Einspahr JG, Hsu CH, Nagle R, Sagerman P, Tangrea J, Parnes H, Alberts DS, Chow HH.	Cancer. 2012 Dec 1;118(23):5848-56. doi: 10.1002/cncr.27540. Epub 2012 May 17.	Curiel-Lewandrowski C	Cancer	2012	41048	PMC3517927	NIHMS361957	10.1002/cncr.27540
cv drug	nsaids		31599746	Cold Snare Polypectomy in Patients Taking Dual Antiplatelet Therapy: A Randomized Trial of Discontinuation of Thienopyridines	Won D, Kim JS, Ji JS, Kim BW, Choi H.	Clin Transl Gastroenterol. 2019 Oct;10(10):e00091. doi: 10.14309/ctg.0000000000000091.	Won D	Clin Transl Gastroenterol	2019	43749	PMC6884347		10.14309/ctg.0000000000000091
prevention	nsaids		22168568	The utility of Aspirin in Dukes C and High Risk Dukes B Colorectal cancer--the ASCOLT study: study protocol for a randomized controlled trial	Ali R, Toh HC, Chia WK; ASCOLT Trial Investigators.	Trials. 2011 Dec 14;12:261. doi: 10.1186/1745-6215-12-261.	Ali R	Trials	2011	40893	PMC3271983		10.1186/1745-6215-12-261
cancer	nsaids		16573802	The effects of esomeprazole combined with aspirin or rofecoxib on prostaglandin E2 production in patients with Barrett's oesophagus	Triadafilopoulos G, Kaur B, Sood S, Traxler B, Levine D, Weston A.	Aliment Pharmacol Ther. 2006 Apr 1;23(7):997-1005. doi: 10.1111/j.1365-2036.2006.02847.x.	Triadafilopoulos G	Aliment Pharmacol Ther	2006	38808			10.1111/j.1365-2036.2006.02847.x
cancer	nsaids		9387206	European Collaboration on Low-dose Aspirin in Polycythemia Vera (ECLAP): a randomized trial	Landolfi R, Marchioli R.	Semin Thromb Hemost. 1997;23(5):473-8. doi: 10.1055/s-2007-996124.	Landolfi R	Semin Thromb Hemost	1997	35431			10.1055/s-2007-996124
randomized	nsaids		24042024	Non-steroidal anti-inflammatory drug use and cervical cancer risk: a case-control study using the Clinical Practice Research Datalink	Wilson JC, O'Rorke MA, Cooper JA, Murray LJ, Hughes CM, Gormley GJ, Anderson LA.	Cancer Epidemiol. 2013 Dec;37(6):897-904. doi: 10.1016/j.canep.2013.08.010. Epub 2013 Sep 14.	Wilson JC	Cancer Epidemiol	2013	41535			10.1016/j.canep.2013.08.010
prevention	nsaids		15998890	Low-dose aspirin in the primary prevention of cancer: the Women's Health Study: a randomized controlled trial	Cook NR, Lee IM, Gaziano JM, Gordon D, Ridker PM, Manson JE, Hennekens CH, Buring JE.	JAMA. 2005 Jul 6;294(1):47-55. doi: 10.1001/jama.294.1.47.	Cook NR	JAMA	2005	38540			10.1001/jama.294.1.47
prevention	nsaids		16943400	Celecoxib for the prevention of sporadic colorectal adenomas	Bertagnolli MM, Eagle CJ, Zauber AG, Redston M, Solomon SD, Kim K, Tang J, Rosenstein RB, Wittes J, Corle D, Hess TM, Woloj GM, Boisserie F, Anderson WF, Viner JL, Bagheri D, Burn J, Chung DC, Dewar T, Foley TR, Hoffman N, Macrae F, Pruitt RE, Saltzman JR, Salzberg B, Sylwestrowicz T, Gordon GB, Hawk ET; APC Study Investigators.	N Engl J Med. 2006 Aug 31;355(9):873-84. doi: 10.1056/NEJMoa061355.	Bertagnolli MM	N Engl J Med	2006	38961			10.1056/NEJMoa061355
outcomes	nsaids		18058818	The effects of a COX-2 inhibitor meloxicam on squamous cell carcinoma of the esophagus in vivo	Liu JF, Zhang SW, Jamieson GG, Zhu GJ, Wu TC, Zhu TN, Shan BE, Drew PA.	Int J Cancer. 2008 Apr 1;122(7):1639-44. doi: 10.1002/ijc.23288.	Liu JF	Int J Cancer	2008	39423			10.1002/ijc.23288
1	nsaids		30279015	BOXIT-A Randomised Phase III Placebo-controlled Trial Evaluating the Addition of Celecoxib to Standard Treatment of Transitional Cell Carcinoma of the Bladder (CRUK/07/004)	Kelly JD, Tan WS, Porta N, Mostafid H, Huddart R, Protheroe A, Bogle R, Blazeby J, Palmer A, Cresswell J, Johnson M, Brough R, Madaan S, Andrews S, Cruickshank C, Burnett S, Maynard L, Hall E; BOXIT Investigators.	Eur Urol. 2019 Apr;75(4):593-601. doi: 10.1016/j.eururo.2018.09.020. Epub 2018 Sep 29.	Kelly JD	Eur Urol	2019	43377			10.1016/j.eururo.2018.09.020
secondary	nsaids		22036019	Long-term effect of aspirin on cancer risk in carriers of hereditary colorectal cancer: an analysis from the CAPP2 randomised controlled trial	Burn J, Gerdes AM, Macrae F, Mecklin JP, Moeslein G, Olschwang S, Eccles D, Evans DG, Maher ER, Bertario L, Bisgaard ML, Dunlop MG, Ho JW, Hodgson SV, Lindblom A, Lubinski J, Morrison PJ, Murday V, Ramesar R, Side L, Scott RJ, Thomas HJ, Vasen HF, Barker G, Crawford G, Elliott F, Movahedi M, Pylvanainen K, Wijnen JT, Fodde R, Lynch HT, Mathers JC, Bishop DT; CAPP2 Investigators.	Lancet. 2011 Dec 17;378(9809):2081-7. doi: 10.1016/S0140-6736(11)61049-0. Epub 2011 Oct 27.	Burn J	Lancet	2011	40848	PMC3243929		10.1016/S0140-6736(11)61049-0
prevention	nsaids		26846471	A randomised controlled trial of meloxicam, a Cox-2 inhibitor, to prevent hepatocellular carcinoma recurrence after initial curative treatment	Takami Y, Eguchi S, Tateishi M, Ryu T, Mikagi K, Wada Y, Saitsu H.	Hepatol Int. 2016 Sep;10(5):799-806. doi: 10.1007/s12072-016-9704-y. Epub 2016 Feb 4.	Takami Y	Hepatol Int	2016	42406	PMC5003903		10.1007/s12072-016-9704-y
cv drug	nsaids		17927497	Effects of eicosapentaenoic and docosahexaenoic n-3 fatty acids from fish oil and preferential Cox-2 inhibition on systemic syndromes in patients with advanced lung cancer	Cerchietti LC, Navigante AH, Castro MA.	Nutr Cancer. 2007;59(1):14-20. doi: 10.1080/01635580701365068.	Cerchietti LC	Nutr Cancer	2007	39367			10.1080/01635580701365068
prevention	nsaids		31063574	Effect of a Single Aspirin Dose Prior to Fecal Immunochemical Testing on Test Sensitivity for Detecting Advanced Colorectal Neoplasms: A Randomized Clinical Trial	Brenner H, Calderazzo S, Seufferlein T, Ludwig L, Dikopoulos N, Mangold J, Böck W, Stolz T, Eisenbach T, Block T, Kopp-Schneider A, Czock D, Tikk K.	JAMA. 2019 May 7;321(17):1686-1692. doi: 10.1001/jama.2019.4755.	Brenner H	JAMA	2019	43593	PMC6506873		10.1001/jama.2019.4755
cancer	nsaids		14711910	Efficacy and safety of low-dose aspirin in polycythemia vera	Landolfi R, Marchioli R, Kutti J, Gisslinger H, Tognoni G, Patrono C, Barbui T; European Collaboration on Low-Dose Aspirin in Polycythemia Vera Investigators.	N Engl J Med. 2004 Jan 8;350(2):114-24. doi: 10.1056/NEJMoa035572.	Landolfi R	N Engl J Med	2004	37995			10.1056/NEJMoa035572
prevention	nsaids		35395069	Effect of Aspirin on Melanoma Incidence in Older Persons: Extended Follow-up of a Large Randomized Double-blind Placebo-controlled Trial	Yan MK, Orchard SG, Adler NR, Wolfe R, McLean C, Rodriguez LM, Woods RL, Gibbs P, Chan AT, Haydon A, Mar VJ.	Cancer Prev Res (Phila). 2022 Jun 2;15(6):365-375. doi: 10.1158/1940-6207.CAPR-21-0244.	Yan MK	Cancer Prev Res (Phila)	2022	44659	PMC9167236	NIHMS1784886	10.1158/1940-6207.CAPR-21-0244
cancer	nsaids		27465859	Aspirin use and bleeding volume in skin cancer patients undergoing surgery: a randomized controlled trial	Engheta A, Hadadi Abianeh S, Atri A, Sanatkarfar M.	Daru. 2016 Jul 28;24(1):20. doi: 10.1186/s40199-016-0159-4.	Engheta A	Daru	2016	42580	PMC4964271		10.1186/s40199-016-0159-4
anti-tumor	nsaids		32446951	Dexamethasone for the Prevention of a Pain Flare After Palliative Radiation Therapy for Painful Bone Metastases: The Multicenter Double-Blind Placebo-Controlled 3-Armed Randomized Dutch DEXA Study	van der Linden YM, Westhoff PG, Stellato RK, van Baardwijk A, de Vries K, Ong F, Wiggenraad R, Bakri B, Wester G, de Pree I, van Veelen L, Budiharto T, Schippers M, Reyners AKL, de Graeff A.	Int J Radiat Oncol Biol Phys. 2020 Nov 1;108(3):546-553. doi: 10.1016/j.ijrobp.2020.05.007. Epub 2020 May 22.	van der Linden YM	Int J Radiat Oncol Biol Phys	2020	43976			10.1016/j.ijrobp.2020.05.007
anti-tumor	nsaids		21835953	Aspirin or enoxaparin thromboprophylaxis for patients with newly diagnosed multiple myeloma treated with lenalidomide	Larocca A, Cavallo F, Bringhen S, Di Raimondo F, Falanga A, Evangelista A, Cavalli M, Stanevsky A, Corradini P, Pezzatti S, Patriarca F, Cavo M, Peccatori J, Catalano L, Carella AM, Cafro AM, Siniscalchi A, Crippa C, Petrucci MT, Yehuda DB, Beggiato E, Di Toritto TC, Boccadoro M, Nagler A, Palumbo A.	Blood. 2012 Jan 26;119(4):933-9; quiz 1093. doi: 10.1182/blood-2011-03-344333. Epub 2011 Aug 11.	Larocca A	Blood	2012	40768			10.1182/blood-2011-03-344333
prevention	nsaids		29570772	Risk of basal cell carcinoma in a randomized clinical trial of aspirin and folic acid for the prevention of colorectal adenomas	Passarelli MN, Barry EL, Zhang D, Gangar P, Rees JR, Bresalier RS, McKeown-Eyssen G, Karagas MR, Baron JA.	Br J Dermatol. 2018 Aug;179(2):337-344. doi: 10.1111/bjd.16571. Epub 2018 Jun 19.	Passarelli MN	Br J Dermatol	2018	43183	PMC6108912	NIHMS953180	10.1111/bjd.16571
prevention	nsaids		21816845	C-reactive protein and risk of colorectal adenoma according to celecoxib treatment	Chan AT, Sima CS, Zauber AG, Ridker PM, Hawk ET, Bertagnolli MM.	Cancer Prev Res (Phila). 2011 Aug;4(8):1172-80. doi: 10.1158/1940-6207.CAPR-10-0403.	Chan AT	Cancer Prev Res (Phila)	2011	40761	PMC3151679	NIHMS287322	10.1158/1940-6207.CAPR-10-0403
prevention	nsaids		16214917	Does nonsteroidal anti-inflammatory drug use modify the effect of a low-fat, high-fiber diet on recurrence of colorectal adenomas?	Hartman TJ, Yu B, Albert PS, Slattery ML, Paskett E, Kikendall JW, Iber F, Brewer BK, Schatzkin A, Lanza E.	Cancer Epidemiol Biomarkers Prev. 2005 Oct;14(10):2359-65. doi: 10.1158/1055-9965.EPI-05-0333.	Hartman TJ	Cancer Epidemiol Biomarkers Prev	2005	38636			10.1158/1055-9965.EPI-05-0333
cancer	nsaids		10718501	Baseline characteristics of participants in the Women's Health Study	Rexrode KM, Lee IM, Cook NR, Hennekens CH, Buring JE.	J Womens Health Gend Based Med. 2000 Jan-Feb;9(1):19-27. doi: 10.1089/152460900318911.	Rexrode KM	J Womens Health Gend Based Med	2000	36601			10.1089/152460900318911
cancer	nsaids		28542447	Exploratory plasma proteomic analysis in a randomized crossover trial of aspirin among healthy men and women	Wang X, Shojaie A, Zhang Y, Shelley D, Lampe PD, Levy L, Peters U, Potter JD, White E, Lampe JW.	PLoS One. 2017 May 25;12(5):e0178444. doi: 10.1371/journal.pone.0178444. eCollection 2017.	Wang X	PLoS One	2017	42881	PMC5444835		10.1371/journal.pone.0178444
outcomes	nsaids		19720908	Phase II, randomized, placebo-controlled trial of neoadjuvant celecoxib in men with clinically localized prostate cancer: evaluation of drug-specific biomarkers	Antonarakis ES, Heath EI, Walczak JR, Nelson WG, Fedor H, De Marzo AM, Zahurak ML, Piantadosi S, Dannenberg AJ, Gurganus RT, Baker SD, Parnes HL, DeWeese TL, Partin AW, Carducci MA.	J Clin Oncol. 2009 Oct 20;27(30):4986-93. doi: 10.1200/JCO.2009.21.9410. Epub 2009 Aug 31.	Antonarakis ES	J Clin Oncol	2009	40058	PMC2799055		10.1200/JCO.2009.21.9410
randomized	nsaids		20043083	Receptor and enzyme expression for prostanoid metabolism in colorectal cancer related to tumor tissue PGE2	Gustafsson A, Andersson M, Lagerstedt K, Lönnroth C, Nordgren S, Lundholm K.	Int J Oncol. 2010 Feb;36(2):469-78.	Gustafsson A	Int J Oncol	2010	40179
prevention	nsaids		17767476	Effects of long-term cyclo-oxygenase 2 selective and acid inhibition on Barrett's oesophagus	Lanas A, Ortego J, Sopeña F, Alcedo J, Barrio E, Bujanda L, Cosme A, Bajador E, Parra-Blanco A, Ferrandez A, Piazuelo E, Quintero E, Pique JM.	Aliment Pharmacol Ther. 2007 Sep 15;26(6):913-23. doi: 10.1111/j.1365-2036.2007.03429.x.	Lanas A	Aliment Pharmacol Ther	2007	39330			10.1111/j.1365-2036.2007.03429.x
cv drug	nsaids		18400718	Effect of n-3 polyunsaturated fatty acids on Barrett's epithelium in the human lower esophagus	Mehta SP, Boddy AP, Cook J, Sams V, Lund EK, Johnson IT, Rhodes M.	Am J Clin Nutr. 2008 Apr;87(4):949-56. doi: 10.1093/ajcn/87.4.949.	Mehta SP	Am J Clin Nutr	2008	39549			10.1093/ajcn/87.4.949
anti-tumor	nsaids		34750146	A Randomized Double-blind Placebo-controlled Trial of Oral Aspirin for Protection of Melanocytic Nevi Against UV-induced DNA Damage	Okwundu N, Rahman H, Liu T, Florell SR, Boucher KM, Grossman D.	Cancer Prev Res (Phila). 2022 Feb;15(2):129-138. doi: 10.1158/1940-6207.CAPR-21-0399. Epub 2021 Nov 8.	Okwundu N	Cancer Prev Res (Phila)	2022	44509	PMC8828675	NIHMS1754535	10.1158/1940-6207.CAPR-21-0399
1	nsaids		20837956	Phase III randomized trial assessing rofecoxib in the adjuvant setting of colorectal cancer: final results of the VICTOR trial	Midgley RS, McConkey CC, Johnstone EC, Dunn JA, Smith JL, Grumett SA, Julier P, Iveson C, Yanagisawa Y, Warren B, Langman MJ, Kerr DJ.	J Clin Oncol. 2010 Oct 20;28(30):4575-80. doi: 10.1200/JCO.2010.29.6244. Epub 2010 Sep 13.	Midgley RS	J Clin Oncol	2010	40436			10.1200/JCO.2010.29.6244
cancer	nsaids		26139640	Celecoxib Versus Diclofenac in Mild to Moderate Depression Management Among Breast Cancer Patients: A Double-Blind, Placebo-Controlled, Randomized Trial	Mohammadinejad P, Arya P, Esfandbod M, Kaviani A, Najafi M, Kashani L, Zeinoddini A, Emami SA, Akhondzadeh S.	Ann Pharmacother. 2015 Sep;49(9):953-61. doi: 10.1177/1060028015592215. Epub 2015 Jul 2.	Mohammadinejad P	Ann Pharmacother	2015	42189			10.1177/1060028015592215
anti-tumor	nsaids		23587455	Effects of parecoxib on morphine analgesia after gynecology tumor operation: a randomized trial of parecoxib used in postsurgical pain management	Nong L, Sun Y, Tian Y, Li H, Li H.	J Surg Res. 2013 Aug;183(2):821-6. doi: 10.1016/j.jss.2013.02.059. Epub 2013 Mar 30.	Nong L	J Surg Res	2013	41381			10.1016/j.jss.2013.02.059
outcomes	nsaids		24267729	A randomized phase II trial investigating the effect of platelet function inhibition on circulating tumor cells in patients with metastatic breast cancer	Roop RP, Naughton MJ, Van Poznak C, Schneider JG, Lammers PE, Pluard TJ, Johnson F, Eby CS, Weilbaecher KN.	Clin Breast Cancer. 2013 Dec;13(6):409-15. doi: 10.1016/j.clbc.2013.08.006.	Roop RP	Clin Breast Cancer	2013	41604	PMC3949605	NIHMS558039	10.1016/j.clbc.2013.08.006
anti-tumor	nsaids		14578781	Dextran-related complications in head and neck microsurgery: do the benefits outweigh the risks? A prospective randomized analysis	Disa JJ, Polvora VP, Pusic AL, Singh B, Cordeiro PG.	Plast Reconstr Surg. 2003 Nov;112(6):1534-9. doi: 10.1097/01.PRS.0000083378.58757.54.	Disa JJ	Plast Reconstr Surg	2003	37922			10.1097/01.PRS.0000083378.58757.54
randomized	nsaids		16835340	Celecoxib treatment alters the gene expression profile of normal colonic mucosa	Glebov OK, Rodriguez LM, Lynch P, Patterson S, Lynch H, Nakahara K, Jenkins J, Cliatt J, Humbyrd CJ, Denobile J, Soballe P, Gallinger S, Buchbinder A, Gordon G, Hawk E, Kirsch IR.	Cancer Epidemiol Biomarkers Prev. 2006 Jul;15(7):1382-91. doi: 10.1158/1055-9965.EPI-04-0866.	Glebov OK	Cancer Epidemiol Biomarkers Prev	2006	38911			10.1158/1055-9965.EPI-04-0866
cancer	nsaids		16359206	Efficacy and safety of fast-track recovery strategy for patients undergoing laparoscopic nephrectomy	Recart A, Duchene D, White PF, Thomas T, Johnson DB, Cadeddu JA.	J Endourol. 2005 Dec;19(10):1165-9. doi: 10.1089/end.2005.19.1165.	Recart A	J Endourol	2005	38706			10.1089/end.2005.19.1165
cancer	nsaids		27041263	Hemodynamics of mesenteric traction syndrome measured by FloTrac sensor	Takahashi H, Shida D, Tagawa K, Suzuki T.	J Clin Anesth. 2016 May;30:46-50. doi: 10.1016/j.jclinane.2015.12.001. Epub 2016 Feb 21.	Takahashi H	J Clin Anesth	2016	42465			10.1016/j.jclinane.2015.12.001
prevention	nsaids		16622748	Does a selective cyclooxygenase-2 inhibitor (tiracoxib) induce clinically sufficient suppression of adenomas in patients with familial adenomatous polyposis? A randomized double-blind placebo-controlled clinical trial	Iwama T, Akasu T, Utsunomiya J, Muto T.	Int J Clin Oncol. 2006 Apr;11(2):133-9. doi: 10.1007/s10147-005-0548-z.	Iwama T	Int J Clin Oncol	2006	38827			10.1007/s10147-005-0548-z
prevention	nsaids		15713944	Cardiovascular risk associated with celecoxib in a clinical trial for colorectal adenoma prevention	Solomon SD, McMurray JJ, Pfeffer MA, Wittes J, Fowler R, Finn P, Anderson WF, Zauber A, Hawk E, Bertagnolli M; Adenoma Prevention with Celecoxib (APC) Study Investigators.	N Engl J Med. 2005 Mar 17;352(11):1071-80. doi: 10.1056/NEJMoa050405. Epub 2005 Feb 15.	Solomon SD	N Engl J Med	2005	38400			10.1056/NEJMoa050405
anti-tumor	nsaids		21282540	Aspirin, warfarin, or enoxaparin thromboprophylaxis in patients with multiple myeloma treated with thalidomide: a phase III, open-label, randomized trial	Palumbo A, Cavo M, Bringhen S, Zamagni E, Romano A, Patriarca F, Rossi D, Gentilini F, Crippa C, Galli M, Nozzoli C, Ria R, Marasca R, Montefusco V, Baldini L, Elice F, Callea V, Pulini S, Carella AM, Zambello R, Benevolo G, Magarotto V, Tacchetti P, Pescosta N, Cellini C, Polloni C, Evangelista A, Caravita T, Morabito F, Offidani M, Tosi P, Boccadoro M.	J Clin Oncol. 2011 Mar 10;29(8):986-93. doi: 10.1200/JCO.2010.31.6844. Epub 2011 Jan 31.	Palumbo A	J Clin Oncol	2011	40576			10.1200/JCO.2010.31.6844
anti-tumor	nsaids		18329071	Use of nonsteroidal anti-inflammatory drugs after radical retropubic prostatectomy: a prospective, randomized trial	Mazaris EM, Varkarakis I, Chrisofos M, Skolarikos A, Ioannidis K, Dellis A, Papatsoris A, Deliveliotis C.	Urology. 2008 Dec;72(6):1293-7. doi: 10.1016/j.urology.2007.12.039. Epub 2008 Mar 10.	Mazaris EM	Urology	2008	39518			10.1016/j.urology.2007.12.039
cv drug	nsaids		21273347	Risk of arterial thromboembolic events in patients with advanced colorectal cancer receiving bevacizumab	Tebbutt NC, Murphy F, Zannino D, Wilson K, Cummins MM, Abdi E, Strickland AH, Lowenthal RM, Marx G, Karapetis C, Shannon J, Goldstein D, Nayagam SS, Blum R, Chantrill L, Simes RJ, Price TJ; Australasian Gastro-Intestinal Trials Group.	Ann Oncol. 2011 Aug;22(8):1834-8. doi: 10.1093/annonc/mdq702. Epub 2011 Jan 27.	Tebbutt NC	Ann Oncol	2011	40572			10.1093/annonc/mdq702
outcomes	nsaids		12949718	The effect of the selective cyclooxygenase-2 inhibitor rofecoxib on human colorectal cancer liver metastases	Fenwick SW, Toogood GJ, Lodge JP, Hull MA.	Gastroenterology. 2003 Sep;125(3):716-29. doi: 10.1016/s0016-5085(03)01061-8.	Fenwick SW	Gastroenterology	2003	37866			10.1016/s0016-5085(03)01061-8
randomized	nsaids		21930798	Variants downstream of the ornithine decarboxylase gene influence risk of colorectal adenoma and aspirin chemoprevention	Barry EL, Mott LA, Sandler RS, Ahnen DJ, Baron JA.	Cancer Prev Res (Phila). 2011 Dec;4(12):2072-82. doi: 10.1158/1940-6207.CAPR-11-0300. Epub 2011 Sep 19.	Barry EL	Cancer Prev Res (Phila)	2011	40807	PMC3232321	NIHMS326377	10.1158/1940-6207.CAPR-11-0300
randomized	nsaids		24062397	Evaluation of PIK3CA mutation as a predictor of benefit from nonsteroidal anti-inflammatory drug therapy in colorectal cancer	Domingo E, Church DN, Sieber O, Ramamoorthy R, Yanagisawa Y, Johnstone E, Davidson B, Kerr DJ, Tomlinson IP, Midgley R.	J Clin Oncol. 2013 Dec 1;31(34):4297-305. doi: 10.1200/JCO.2013.50.0322. Epub 2013 Sep 23.	Domingo E	J Clin Oncol	2013	41542			10.1200/JCO.2013.50.0322
cancer	nsaids		28416342	Long-term safety and tolerability of apremilast in patients with psoriasis: Pooled safety analysis for ≥156 weeks from 2 phase 3, randomized, controlled trials (ESTEEM 1 and 2)	Crowley J, Thaçi D, Joly P, Peris K, Papp KA, Goncalves J, Day RM, Chen R, Shah K, Ferrándiz C, Cather JC.	J Am Acad Dermatol. 2017 Aug;77(2):310-317.e1. doi: 10.1016/j.jaad.2017.01.052. Epub 2017 Apr 14.	Crowley J	J Am Acad Dermatol	2017	42844			10.1016/j.jaad.2017.01.052
randomized	nsaids		6360817	Prostacyclin and thromboxane in ovarian cancer: effect of cytostatics and prostaglandin synthesis inhibitors	Ylikorkala O, Kauppila A, Viinikka L.	Gynecol Oncol. 1983 Dec;16(3):340-5. doi: 10.1016/0090-8258(83)90160-9.	Ylikorkala O	Gynecol Oncol	1983	30651			10.1016/0090-8258(83)90160-9
cancer	nsaids		17570430	Early initiation of aspirin after prostate and transurethral bladder surgeries is not associated with increased incidence of postoperative bleeding: a prospective, randomized trial	Ehrlich Y, Yossepowitch O, Margel D, Lask D, Livne PM, Baniel J.	J Urol. 2007 Aug;178(2):524-8; discussion 528. doi: 10.1016/j.juro.2007.03.134. Epub 2007 Jun 14.	Ehrlich Y	J Urol	2007	39249			10.1016/j.juro.2007.03.134
prevention	nsaids		23261228	Randomized phase II trial of sulindac for lung cancer chemoprevention	Limburg PJ, Mandrekar SJ, Aubry MC, Ziegler KL, Zhang J, Yi JE, Henry M, Tazelaar HD, Lam S, McWilliams A, Midthun DE, Edell ES, Rickman OB, Mazzone P, Tockman M, Beamis JF, Lamb C, Simoff M, Loprinzi C, Szabo E, Jett J; Cancer Prevention Network.	Lung Cancer. 2013 Mar;79(3):254-61. doi: 10.1016/j.lungcan.2012.11.011. Epub 2012 Dec 20.	Limburg PJ	Lung Cancer	2013	41268	PMC3566344	NIHMS423563	10.1016/j.lungcan.2012.11.011
anti-tumor	nsaids		15501962	Effects of recombinant erythropoietin in palliative treatment of unselected cancer patients	Lindholm E, Daneryd P, Körner U, Hyltander A, Fouladiun M, Lundholm K.	Clin Cancer Res. 2004 Oct 15;10(20):6855-64. doi: 10.1158/1078-0432.CCR-04-0373.	Lindholm E	Clin Cancer Res	2004	38287			10.1158/1078-0432.CCR-04-0373
cancer	nsaids		21242555	Effect of preventive messages tailored to family history on health behaviors: the Family Healthware Impact Trial	Ruffin MT 4th, Nease DE Jr, Sen A, Pace WD, Wang C, Acheson LS, Rubinstein WS, O'Neill S, Gramling R; Family History Impact Trial (FHITr) Group.	Ann Fam Med. 2011 Jan-Feb;9(1):3-11. doi: 10.1370/afm.1197.	Ruffin MT 4th	Ann Fam Med	2011	40562	PMC3022039		10.1370/afm.1197
randomized	nsaids		23081681	CYP2C9 variants increase risk of colorectal adenoma recurrence and modify associations with smoking but not aspirin treatment	Barry EL, Poole EM, Baron JA, Makar KW, Mott LA, Sandler RS, Ahnen DJ, Bresalier RS, McKeown-Eyssen GE, Ulrich CM.	Cancer Causes Control. 2013 Jan;24(1):47-54. doi: 10.1007/s10552-012-0088-6. Epub 2012 Oct 19.	Barry EL	Cancer Causes Control	2013	41202	PMC3529799	NIHMS416358	10.1007/s10552-012-0088-6
prevention	nsaids		17087947	A randomized trial of rofecoxib for the chemoprevention of colorectal adenomas	Baron JA, Sandler RS, Bresalier RS, Quan H, Riddell R, Lanas A, Bolognese JA, Oxenius B, Horgan K, Loftus S, Morton DG; APPROVe Trial Investigators.	Gastroenterology. 2006 Dec;131(6):1674-82. doi: 10.1053/j.gastro.2006.08.079. Epub 2006 Sep 1.	Baron JA	Gastroenterology	2006	39029			10.1053/j.gastro.2006.08.079
prevention	nsaids		4023472	The 2 x 2 factorial design: its application to a randomized trial of aspirin and carotene in U.S. physicians	Stampfer MJ, Buring JE, Willett W, Rosner B, Eberlein K, Hennekens CH.	Stat Med. 1985 Apr-Jun;4(2):111-6. doi: 10.1002/sim.4780040202.	Stampfer MJ	Stat Med	1985	31138			10.1002/sim.4780040202
cancer	nsaids		29402711	Comparison of chronological changes in urinary function in patients who underwent low-dose-rate brachytherapy for prostate cancer-A randomized controlled trial of alpha-1 adrenoceptor antagonist alone versus combination with cyclooxygenase-2 inhibitor	Tanaka N, Torimoto K, Asakawa I, Miyake M, Anai S, Nakai Y, Fujii T, Hasegawa M, Fujimoto K.	Brachytherapy. 2018 May-Jun;17(3):537-543. doi: 10.1016/j.brachy.2017.12.004. Epub 2018 May 7.	Tanaka N	Brachytherapy	2018	43138			10.1016/j.brachy.2017.12.004
cv drug	nsaids		22111896	A randomised feasibility study of EPA and Cox-2 inhibitor (Celebrex) versus EPA, Cox-2 inhibitor (Celebrex), resistance training followed by ingestion of essential amino acids high in leucine in NSCLC cachectic patients--ACCeRT study	Rogers ES, MacLeod RD, Stewart J, Bird SP, Keogh JW.	BMC Cancer. 2011 Nov 23;11:493. doi: 10.1186/1471-2407-11-493.	Rogers ES	BMC Cancer	2011	40872	PMC3252396		10.1186/1471-2407-11-493
anti-tumor	nsaids		30121131	Celecoxib versus ketorolac following robotic hysterectomy for the management of postoperative pain: An open-label randomized control trial	Ulm MA, ElNaggar AC, Tillmanns TD.	Gynecol Oncol. 2018 Oct;151(1):124-128. doi: 10.1016/j.ygyno.2018.08.015. Epub 2018 Aug 16.	Ulm MA	Gynecol Oncol	2018	43332			10.1016/j.ygyno.2018.08.015
cancer	nsaids		12888056	Prevalence of dry eye syndrome among US women	Schaumberg DA, Sullivan DA, Buring JE, Dana MR.	Am J Ophthalmol. 2003 Aug;136(2):318-26. doi: 10.1016/s0002-9394(03)00218-6.	Schaumberg DA	Am J Ophthalmol	2003	37833			10.1016/s0002-9394(03)00218-6
prevention	nsaids		21890814	Prevention by daily soluble aspirin of colorectal adenoma recurrence: 4-year results of the APACC randomised trial	Benamouzig R, Uzzan B, Deyra J, Martin A, Girard B, Little J, Chaussade S; Association pour la Prévention par l'Aspirine du Cancer Colorectal Study Group (APACC).	Gut. 2012 Feb;61(2):255-61. doi: 10.1136/gutjnl-2011-300113. Epub 2011 Sep 2.	Benamouzig R	Gut	2012	40792			10.1136/gutjnl-2011-300113
prevention	nsaids		10874062	The effect of celecoxib, a cyclooxygenase-2 inhibitor, in familial adenomatous polyposis	Steinbach G, Lynch PM, Phillips RK, Wallace MH, Hawk E, Gordon GB, Wakabayashi N, Saunders B, Shen Y, Fujimura T, Su LK, Levin B, Godio L, Patterson S, Rodriguez-Bigas MA, Jester SL, King KL, Schumacher M, Abbruzzese J, DuBois RN, Hittelman WN, Zimmerman S, Sherman JW, Kelloff G.	N Engl J Med. 2000 Jun 29;342(26):1946-52. doi: 10.1056/NEJM200006293422603.	Steinbach G	N Engl J Med	2000	36707			10.1056/NEJM200006293422603
cv drug	nsaids		19276452	Folic acid and risk of prostate cancer: results from a randomized clinical trial	Figueiredo JC, Grau MV, Haile RW, Sandler RS, Summers RW, Bresalier RS, Burke CA, McKeown-Eyssen GE, Baron JA.	J Natl Cancer Inst. 2009 Mar 18;101(6):432-5. doi: 10.1093/jnci/djp019. Epub 2009 Mar 10.	Figueiredo JC	J Natl Cancer Inst	2009	39884	PMC2657096		10.1093/jnci/djp019
anti-tumor	nsaids		14977803	Effect of rofecoxib on platelet aggregation and blood loss in gynaecological and breast surgery compared with diclofenac	Hegi TR, Bombeli T, Seifert B, Baumann PC, Haller U, Zalunardo MP, Pasch T, Spahn DR.	Br J Anaesth. 2004 Apr;92(4):523-31. doi: 10.1093/bja/aeh107. Epub 2004 Feb 20.	Hegi TR	Br J Anaesth	2004	38041			10.1093/bja/aeh107
cancer	nsaids		8077904	Anesthetic blocks for loop electrosurgical excision procedure	Harper DM, Walstatter BS, Lofton BJ.	J Fam Pract. 1994 Sep;39(3):249-56.	Harper DM	J Fam Pract	1994	34578
cancer	nsaids		21725634	Flurbiprofen axetil enhances analgesic effect of fentanyl associated with increase in β-endorphin levels	Liu ZF, Chai XQ, Chen KZ.	J Anesth. 2011 Oct;25(5):679-84. doi: 10.1007/s00540-011-1192-6. Epub 2011 Jul 2.	Liu ZF	J Anesth	2011	40729			10.1007/s00540-011-1192-6
cancer	nsaids		27447477	No Benefit of Oral Diclofenac on Post-Endoscopic Retrograde Cholangiopancreatography Pancreatitis	Ishiwatari H, Urata T, Yasuda I, Matsusaki S, Hisai H, Kawakami H, Ono M, Iwashita T, Doi S, Kawakubo K, Hayashi T, Sonoda T, Sakamoto N, Kato J.	Dig Dis Sci. 2016 Nov;61(11):3292-3301. doi: 10.1007/s10620-016-4251-x. Epub 2016 Jul 22.	Ishiwatari H	Dig Dis Sci	2016	42574			10.1007/s10620-016-4251-x
prevention	nsaids		15184247	Cell proliferation and apoptotic indices predict adenoma regression in a placebo-controlled trial of celecoxib in familial adenomatous polyposis patients	Sinicrope FA, Half E, Morris JS, Lynch PM, Morrow JD, Levin B, Hawk ET, Cohen DS, Ayers GD, Stephens LC; Familial Adenomatous Polyposis Study Group.	Cancer Epidemiol Biomarkers Prev. 2004 Jun;13(6):920-7.	Sinicrope FA	Cancer Epidemiol Biomarkers Prev	2004	38147
prevention	nsaids		24488498	The preventive effects of low-dose enteric-coated aspirin tablets on the development of colorectal tumours in Asian patients: a randomised trial	Ishikawa H, Mutoh M, Suzuki S, Tokudome S, Saida Y, Abe T, Okamura S, Tajika M, Joh T, Tanaka S, Kudo SE, Matsuda T, Iimuro M, Yukawa T, Takayama T, Sato Y, Lee K, Kitamura S, Mizuno M, Sano Y, Gondo N, Sugimoto K, Kusunoki M, Goto C, Matsuura N, Sakai T, Wakabayashi K.	Gut. 2014 Nov;63(11):1755-9. doi: 10.1136/gutjnl-2013-305827. Epub 2014 Jan 31.	Ishikawa H	Gut	2014	41674			10.1136/gutjnl-2013-305827
outcomes	nsaids		19443354	A randomized controlled trial investigating the effects of celecoxib in patients with localized prostate cancer	Sooriakumaran P, Coley HM, Fox SB, Macanas-Pirard P, Lovell DP, Henderson A, Eden CG, Miller PD, Langley SE, Laing RW.	Anticancer Res. 2009 May;29(5):1483-8.	Sooriakumaran P	Anticancer Res	2009	39949
anti-tumor	nsaids		31601494	A prospective randomized trial of intravenous ketorolac vs. acetaminophen administered with opioid patient-controlled analgesia in gynecologic surgery	Rakowski JA, Holloway RW, Ahmad S, Jeppson CN, James JA, Ghurani GB, Bigsby GE, Kendrick JE.	Gynecol Oncol. 2019 Dec;155(3):468-472. doi: 10.1016/j.ygyno.2019.09.019. Epub 2019 Oct 7.	Rakowski JA	Gynecol Oncol	2019	43750			10.1016/j.ygyno.2019.09.019
anti-tumor	nsaids		21396848	Noninfiltrative anesthesia for transrectal prostate biopsy: a randomized prospective study comparing lidocaine-prilocaine cream and lidocaine-ketorolac gel	Cormio L, Lorusso F, Selvaggio O, Perrone A, Sanguedolce F, Pagliarulo V, Bufo P, Carrieri G.	Urol Oncol. 2013 Jan;31(1):68-73. doi: 10.1016/j.urolonc.2010.09.004. Epub 2011 Mar 10.	Cormio L	Urol Oncol	2013	40617			10.1016/j.urolonc.2010.09.004
1	nsaids		21881030	A randomized controlled trial of celecoxib to prevent recurrence of nonmuscle-invasive bladder cancer	Sabichi AL, Lee JJ, Grossman HB, Liu S, Richmond E, Czerniak BA, De la Cerda J, Eagle C, Viner JL, Palmer JL, Lerner SP.	Cancer Prev Res (Phila). 2011 Oct;4(10):1580-9. doi: 10.1158/1940-6207.CAPR-11-0036. Epub 2011 Aug 31.	Sabichi AL	Cancer Prev Res (Phila)	2011	40788	PMC4028708	NIHMS321709	10.1158/1940-6207.CAPR-11-0036
anti-tumor	nsaids		30306325	The efficacy of oral piroxicam fast-dissolving tablets versus sublingual fentanyl in incident breakthrough pain due to bone metastases: a double-blinded randomized study	Yousef AA, Alzeftawy AE.	Support Care Cancer. 2019 Jun;27(6):2171-2177. doi: 10.1007/s00520-018-4469-6. Epub 2018 Oct 10.	Yousef AA	Support Care Cancer	2019	43385			10.1007/s00520-018-4469-6
prevention	nsaids		9796636	Phase I chemoprevention study of piroxicam and alpha-difluoromethylornithine	Carbone PP, Douglas JA, Larson PO, Verma AK, Blair IA, Pomplun M, Tutsch KD.	Cancer Epidemiol Biomarkers Prev. 1998 Oct;7(10):907-12.	Carbone PP	Cancer Epidemiol Biomarkers Prev	1998	36099
cancer	nsaids		30188953	Chronic obstructive pulmonary disease with short-acting inhaled pharmacotherapy increases the risk of prostate cancer: A two-stage database approach	Lin HW, Lin LF, Chen HC, Liou TH, Huang SW.	PLoS One. 2018 Sep 6;13(9):e0203377. doi: 10.1371/journal.pone.0203377. eCollection 2018.	Lin HW	PLoS One	2018	43350	PMC6126830		10.1371/journal.pone.0203377
outcomes	nsaids		23566419	A randomised controlled phase II trial of pre-operative celecoxib treatment reveals anti-tumour transcriptional response in primary breast cancer	Brandão RD, Veeck J, Van de Vijver KK, Lindsey P, de Vries B, van Elssen CH, Blok MJ, Keymeulen K, Ayoubi T, Smeets HJ, Tjan-Heijnen VC, Hupperets PS.	Breast Cancer Res. 2013 Apr 8;15(2):R29. doi: 10.1186/bcr3409.	Brandão RD	Breast Cancer Res	2013	41374	PMC3672758		10.1186/bcr3409
prevention	nsaids		20051370	Basal cell carcinoma chemoprevention with nonsteroidal anti-inflammatory drugs in genetically predisposed PTCH1+/- humans and mice	Tang JY, Aszterbaum M, Athar M, Barsanti F, Cappola C, Estevez N, Hebert J, Hwang J, Khaimskiy Y, Kim A, Lu Y, So PL, Tang X, Kohn MA, McCulloch CE, Kopelovich L, Bickers DR, Epstein EH Jr.	Cancer Prev Res (Phila). 2010 Jan;3(1):25-34. doi: 10.1158/1940-6207.CAPR-09-0200.	Tang JY	Cancer Prev Res (Phila)	2010	40185	PMC2894531	NIHMS212706	10.1158/1940-6207.CAPR-09-0200
prevention	nsaids		31800611	Intraoperative ketorolac in high-risk breast cancer patients. A prospective, randomized, placebo-controlled clinical trial	Forget P, Bouche G, Duhoux FP, Coulie PG, Decloedt J, Dekleermaker A, Guillaume JE, Ledent M, Machiels JP, Mustin V, Swinnen W, van Maanen A, Vander Essen L, Verougstraete JC, De Kock M, Berliere M.	PLoS One. 2019 Dec 4;14(12):e0225748. doi: 10.1371/journal.pone.0225748. eCollection 2019.	Forget P	PLoS One	2019	43804	PMC6892544		10.1371/journal.pone.0225748
anti-tumor	nsaids		29541713	Effect of fisetin supplementation on inflammatory factors and matrix metalloproteinase enzymes in colorectal cancer patients	Farsad-Naeimi A , Alizadeh M , Esfahani A , Darvish Aminabad E .	Food Funct. 2018 Apr 25;9(4):2025-2031. doi: 10.1039/c7fo01898c.	Farsad-Naeimi A	Food Funct	2018	43175			10.1039/c7fo01898c
anti-tumor	nsaids		19508900	Recruitment strategies for a lung cancer chemoprevention trial involving ex-smokers	Kye SH, Tashkin DP, Roth MD, Adams B, Nie WX, Mao JT.	Contemp Clin Trials. 2009 Sep;30(5):464-72. doi: 10.1016/j.cct.2009.05.004. Epub 2009 Jun 7.	Kye SH	Contemp Clin Trials	2009	39975			10.1016/j.cct.2009.05.004
cancer	nsaids		11483080	Age-related maculopathy in a randomized trial of low-dose aspirin among US physicians	Christen WG, Glynn RJ, Ajani UA, Schaumberg DA, Chew EY, Buring JE, Manson JE, Hennekens CH.	Arch Ophthalmol. 2001 Aug;119(8):1143-9. doi: 10.1001/archopht.119.8.1143.	Christen WG	Arch Ophthalmol	2001	37117			10.1001/archopht.119.8.1143
prevention	nsaids		24133627	Preventive effects of low-dose aspirin on colorectal adenoma growth in patients with familial adenomatous polyposis: double-blind, randomized clinical trial	Ishikawa H, Wakabayashi K, Suzuki S, Mutoh M, Hirata K, Nakamura T, Takeyama I, Kawano A, Gondo N, Abe T, Tokudome S, Goto C, Matsuura N, Sakai T.	Cancer Med. 2013 Feb;2(1):50-6. doi: 10.1002/cam4.46. Epub 2013 Feb 3.	Ishikawa H	Cancer Med	2013	41565	PMC3797560		10.1002/cam4.46
anti-tumor	nsaids		26304464	Effects of calcium supplementation on biomarkers of inflammation and oxidative stress in colorectal adenoma patients: a randomized controlled trial	Yang B, Gross MD, Fedirko V, McCullough ML, Bostick RM.	Cancer Prev Res (Phila). 2015 Nov;8(11):1069-75. doi: 10.1158/1940-6207.CAPR-15-0168. Epub 2015 Aug 24.	Yang B	Cancer Prev Res (Phila)	2015	42242			10.1158/1940-6207.CAPR-15-0168
anti-tumor	nsaids		29128692	COAST (Cisplatin ototoxicity attenuated by aspirin trial): A phase II double-blind, randomised controlled trial to establish if aspirin reduces cisplatin induced hearing-loss	Crabb SJ, Martin K, Abab J, Ratcliffe I, Thornton R, Lineton B, Ellis M, Moody R, Stanton L, Galanopoulou A, Maishman T, Geldart T, Bayne M, Davies J, Lamb C, Popat S, Joffe JK, Nutting C, Chester J, Hartley A, Thomas G, Ottensmeier C, Huddart R, King E.	Eur J Cancer. 2017 Dec;87:75-83. doi: 10.1016/j.ejca.2017.09.033. Epub 2017 Nov 10.	Crabb SJ	Eur J Cancer	2017	43052	PMC5729023		10.1016/j.ejca.2017.09.033
prevention	nsaids		20593240	Selective COX-2 inhibition affects fatty acids, but not COX mRNA expression in patients with FAP	Almendingen K, Larsen LN, Fausa O, Bratlie J, Høstmark AT, Aabakken L.	Fam Cancer. 2010 Dec;9(4):571-80. doi: 10.1007/s10689-010-9365-2.	Almendingen K	Fam Cancer	2010	40361	PMC2980621		10.1007/s10689-010-9365-2
1	nsaids		29390421	Comprehensive evaluation of clinical efficacy and safety of celecoxib combined with chemotherapy in management of gastric cancer	Guo Q, Liu X, Lu L, Yuan H, Wang Y, Chen Z, Ji R, Zhou Y.	Medicine (Baltimore). 2017 Dec;96(51):e8857. doi: 10.1097/MD.0000000000008857.	Guo Q	Medicine (Baltimore)	2017	43134	PMC5758123		10.1097/MD.0000000000008857
randomized	nsaids		17224647	Effect of celecoxib on E-cadherin, VEGF, Microvessel density and apoptosis in gastric cancer	Zhou Y, Ran J, Tang C, Wu J, Honghua L, Xingwen L, Ning C, Qiao L.	Cancer Biol Ther. 2007 Feb;6(2):269-75. doi: 10.4161/cbt.6.2.3629. Epub 2007 Feb 26.	Zhou Y	Cancer Biol Ther	2007	39099			10.4161/cbt.6.2.3629
1	nsaids		24736085	A randomized, placebo-controlled, multicenter, biomarker-selected, phase 2 study of apricoxib in combination with erlotinib in patients with advanced non-small-cell lung cancer	Gitlitz BJ, Bernstein E, Santos ES, Otterson GA, Milne G, Syto M, Burrows F, Zaknoen S.	J Thorac Oncol. 2014 Apr;9(4):577-82. doi: 10.1097/JTO.0000000000000082.	Gitlitz BJ	J Thorac Oncol	2014	41746	PMC4271824	NIHMS648380	10.1097/JTO.0000000000000082
outcomes	nsaids		32533792	Perioperative COX2 and β-adrenergic blockade improves biomarkers of tumor metastasis, immunity, and inflammation in colorectal cancer: A randomized controlled trial	Haldar R, Ricon-Becker I, Radin A, Gutman M, Cole SW, Zmora O, Ben-Eliyahu S.	Cancer. 2020 Sep 1;126(17):3991-4001. doi: 10.1002/cncr.32950. Epub 2020 Jun 13.	Haldar R	Cancer	2020	43996			10.1002/cncr.32950
1	nsaids		18065406	Irinotecan combined with infusional 5-fluorouracil/folinic acid or capecitabine plus celecoxib or placebo in the first-line treatment of patients with metastatic colorectal cancer. EORTC study 40015	Köhne CH, De Greve J, Hartmann JT, Lang I, Vergauwe P, Becker K, Braumann D, Joosens E, Müller L, Janssens J, Bokemeyer C, Reimer P, Link H, Späth-Schwalbe E, Wilke HJ, Bleiberg H, Van Den Brande J, Debois M, Bethe U, Van Cutsem E.	Ann Oncol. 2008 May;19(5):920-6. doi: 10.1093/annonc/mdm544. Epub 2007 Dec 6.	Köhne CH	Ann Oncol	2008	39427			10.1093/annonc/mdm544
anti-tumor	nsaids		8961362	Late cosmetic results of short fractionation for breast conservation	Olivotto IA, Weir LM, Kim-Sing C, Bajdik CD, Trevisan CH, Doll CM, Lam WY, Basco VE, Jackson SM.	Radiother Oncol. 1996 Oct;41(1):7-13. doi: 10.1016/s0167-8140(96)91824-1.	Olivotto IA	Radiother Oncol	1996	35339			10.1016/s0167-8140(96)91824-1
cv drug	nsaids		35878732	Cancer Prevention with Resistant Starch in Lynch Syndrome Patients in the CAPP2-Randomized Placebo Controlled Trial: Planned 10-Year Follow-up	Mathers JC, Elliott F, Macrae F, Mecklin JP, Möslein G, McRonald FE, Bertario L, Evans DG, Gerdes AM, Ho JWC, Lindblom A, Morrison PJ, Rashbass J, Ramesar RS, Seppälä TT, Thomas HJW, Sheth HJ, Pylvänäinen K, Reed L, Borthwick GM, Bishop DT, Burn J; CAPP2 Investigators.	Cancer Prev Res (Phila). 2022 Sep 1;15(9):623-634. doi: 10.1158/1940-6207.CAPR-22-0044.	Mathers JC	Cancer Prev Res (Phila)	2022	44767	PMC9433960	EMS150759	10.1158/1940-6207.CAPR-22-0044
anti-tumor	nsaids		17039734	Co-analgesic effect of ketorolac after thoracic surgery	Boussofara M, Mtaallah MH, Bracco D, Sellam MR, Raucoles M.	Tunis Med. 2006 Jul;84(7):427-31.	Boussofara M	Tunis Med	2006	39007
prevention	nsaids		12891533	Daily soluble aspirin and prevention of colorectal adenoma recurrence: one-year results of the APACC trial	Benamouzig R, Deyra J, Martin A, Girard B, Jullian E, Piednoir B, Couturier D, Coste T, Little J, Chaussade S.	Gastroenterology. 2003 Aug;125(2):328-36. doi: 10.1016/s0016-5085(03)00887-4.	Benamouzig R	Gastroenterology	2003	37835			10.1016/s0016-5085(03)00887-4
cv drug	nsaids		9067278	Methylenetetrahydrofolate reductase polymorphism, dietary interactions, and risk of colorectal cancer	Ma J, Stampfer MJ, Giovannucci E, Artigas C, Hunter DJ, Fuchs C, Willett WC, Selhub J, Hennekens CH, Rozen R.	Cancer Res. 1997 Mar 15;57(6):1098-102.	Ma J	Cancer Res	1997	35504
cv drug	nsaids		27530657	Selenium Supplementation for Prevention of Colorectal Adenomas and Risk of Associated Type 2 Diabetes	Thompson PA, Ashbeck EL, Roe DJ, Fales L, Buckmeier J, Wang F, Bhattacharyya A, Hsu CH, Chow HH, Ahnen DJ, Boland CR, Heigh RI, Fay DE, Hamilton SR, Jacobs ET, Martinez ME, Alberts DS, Lance P.	J Natl Cancer Inst. 2016 Aug 16;108(12):djw152. doi: 10.1093/jnci/djw152. Print 2016 Dec.	Thompson PA	J Natl Cancer Inst	2016	42600	PMC6272807		10.1093/jnci/djw152
prevention	nsaids		11895877	A dose-finding study of aspirin for chemoprevention utilizing rectal mucosal prostaglandin E(2) levels as a biomarker	Sample D, Wargovich M, Fischer SM, Inamdar N, Schwartz P, Wang X, Do KA, Sinicrope FA.	Cancer Epidemiol Biomarkers Prev. 2002 Mar;11(3):275-9.	Sample D	Cancer Epidemiol Biomarkers Prev	2002	37331
anti-tumor	nsaids		27935990	Hyperalgesia and Persistent Pain after Breast Cancer Surgery: A Prospective Randomized Controlled Trial with Perioperative COX-2 Inhibition	van Helmond N, Steegers MA, Filippini-de Moor GP, Vissers KC, Wilder-Smith OH.	PLoS One. 2016 Dec 9;11(12):e0166601. doi: 10.1371/journal.pone.0166601. eCollection 2016.	van Helmond N	PLoS One	2016	42714	PMC5147830		10.1371/journal.pone.0166601
anti-tumor	nsaids		25295719	Effects of postoperative analgesia with the combination of tramadol and lornoxicam on serum inflammatory cytokines in patients with gastric cancer	Sun HL, Dong YC, Wang CQ, Qian YN, Wang ZY.	Int J Clin Pharmacol Ther. 2014 Dec;52(12):1023-9. doi: 10.5414/CP202190.	Sun HL	Int J Clin Pharmacol Ther	2014	41921			10.5414/CP202190
prevention	nsaids		12621132	A randomized trial of aspirin to prevent colorectal adenomas in patients with previous colorectal cancer	Sandler RS, Halabi S, Baron JA, Budinger S, Paskett E, Keresztes R, Petrelli N, Pipas JM, Karp DD, Loprinzi CL, Steinbach G, Schilsky R.	N Engl J Med. 2003 Mar 6;348(10):883-90. doi: 10.1056/NEJMoa021633.	Sandler RS	N Engl J Med	2003	37687			10.1056/NEJMoa021633
prevention	nsaids		25475110	Individualised prediction of alternate-day aspirin treatment effects on the combined risk of cancer, cardiovascular disease and gastrointestinal bleeding in healthy women	van Kruijsdijk RC, Visseren FL, Ridker PM, Dorresteijn JA, Buring JE, van der Graaf Y, Cook NR.	Heart. 2015 Mar;101(5):369-76. doi: 10.1136/heartjnl-2014-306342. Epub 2014 Dec 4.	van Kruijsdijk RC	Heart	2015	41979	PMC4536552	NIHMS713910	10.1136/heartjnl-2014-306342
cancer	nsaids		30910149	Effect of low-dose aspirin on the development of ovarian hyperstimulation syndrome and outcomes of assisted reproductive techniques in the women with PCOS, a randomized double-blinded clinical trial	Namavar Jahromi B, Zolghadri J, Rahmani E, Alipour S, Anvar Z, Zarei A, Keramati P.	Taiwan J Obstet Gynecol. 2019 Mar;58(2):255-260. doi: 10.1016/j.tjog.2019.01.016.	Namavar Jahromi B	Taiwan J Obstet Gynecol	2019	43551			10.1016/j.tjog.2019.01.016
cancer	nsaids		28115492	Are random biopsies still useful for the detection of neoplasia in patients with IBD undergoing surveillance colonoscopy with chromoendoscopy?	Moussata D, Allez M, Cazals-Hatem D, Treton X, Laharie D, Reimund JM, Bertheau P, Bourreille A, Lavergne-Slove A, Brixi H, Branche J, Gornet JM, Stefanescu C, Moreau J, Marteau P, Pelletier AL, Carbonnel F, Seksik P, Simon M, Fléjou JF, Colombel JF, Charlois AL, Roblin X, Nancey S, Bouhnik Y, Berger F, Flourié B; the GETAID.	Gut. 2018 Apr;67(4):616-624. doi: 10.1136/gutjnl-2016-311892. Epub 2017 Jan 23.	Moussata D	Gut	2018	42760			10.1136/gutjnl-2016-311892
prevention	nsaids		9162304	The polyp prevention trial I: rationale, design, recruitment, and baseline participant characteristics	Schatzkin A, Lanza E, Freedman LS, Tangrea J, Cooper MR, Marshall JR, Murphy PA, Selby JV, Shike M, Schade RR, Burt RW, Kikendall JW, Cahill J.	Cancer Epidemiol Biomarkers Prev. 1996 May;5(5):375-83.	Schatzkin A	Cancer Epidemiol Biomarkers Prev	1996	35186
cancer	nsaids		11094664	Tenoxicam i.v. for major gynaecological surgery--effects on renal function	Jones RD, Endre Z, Miles W, Prankerd R, Chilvers M, Willgoss D.	Anaesth Intensive Care. 2000 Oct;28(5):501-9. doi: 10.1177/0310057X0002800503.	Jones RD	Anaesth Intensive Care	2000	36860			10.1177/0310057X0002800503
anti-tumor	nsaids		27067393	The effect of topical diclofenac 3% and calcitriol 3 μg/g on superficial basal cell carcinoma (sBCC) and nodular basal cell carcinoma (nBCC): A phase II, randomized controlled trial	Brinkhuizen T, Frencken KJ, Nelemans PJ, Hoff ML, Kelleners-Smeets NW, Zur Hausen A, van der Horst MP, Rennspiess D, Winnepenninckx VJ, van Steensel MA, Mosterd K.	J Am Acad Dermatol. 2016 Jul;75(1):126-34. doi: 10.1016/j.jaad.2016.01.050. Epub 2016 Apr 7.	Brinkhuizen T	J Am Acad Dermatol	2016	42473			10.1016/j.jaad.2016.01.050
cv drug	nsaids		31487739	Intraoperative Flurbiprofen Treatment Alters Immune Checkpoint Expression in Patients Undergoing Elective Thoracoscopic Resection of Lung Cancer	Hu JC, Chai XQ, Wang D, Shu SH, Magnussen CG, Xie LX, Hu SS.	Med Princ Pract. 2020;29(2):150-159. doi: 10.1159/000503166. Epub 2019 Sep 6.	Hu JC	Med Princ Pract	2020	43714	PMC7098280		10.1159/000503166
cancer	nsaids		9850068	Protection of metabolic and exercise capacity in unselected weight-losing cancer patients following treatment with recombinant erythropoietin: a randomized prospective study	Daneryd P, Svanberg E, Körner U, Lindholm E, Sandström R, Brevinge H, Pettersson C, Bosaeus I, Lundholm K.	Cancer Res. 1998 Dec 1;58(23):5374-9.	Daneryd P	Cancer Res	1998	36145
english	nsaids		28989150	[Parecoxib suppresses the increase of neutrophil-to-lymphocyte ratio after the modified radical mastectomy]	Li Y, Zhou L, Li X, Chen G, Duan K, Ding B, Ouyang W.	Zhong Nan Da Xue Xue Bao Yi Xue Ban. 2017 Sep 28;42(9):1048-1052. doi: 10.11817/j.issn.1672-7347.2017.09.009.	Li Y	Zhong Nan Da Xue Xue Bao Yi Xue Ban	2017	43018			10.11817/j.issn.1672-7347.2017.09.009
prevention	nsaids		16970138	Aspirin prevents stroke but not MI in women; vitamin E has no effect on CV disease or cancer	Buring JE.	Cleve Clin J Med. 2006 Sep;73(9):863-70. doi: 10.3949/ccjm.73.9.863.	Buring JE	Cleve Clin J Med	2006	38975			10.3949/ccjm.73.9.863
prevention	nsaids		17640058	Polymorphisms in PTGS1, PTGS2 and IL-10 do not influence colorectal adenoma recurrence in the context of a randomized aspirin intervention trial	Hubner RA, Muir KR, Liu JF, Logan RFA, Grainge MJ, Houlston RS; Members of the UKCAP Consortium.	Int J Cancer. 2007 Nov 1;121(9):2001-2004. doi: 10.1002/ijc.22942.	Hubner RA	Int J Cancer	2007	39284			10.1002/ijc.22942
prevention	nsaids		22759721	Indications for and use of nonsteroidal antiinflammatory drugs and the risk of incident, symptomatic benign prostatic hyperplasia: results from the prostate cancer prevention trial	Schenk JM, Calip GS, Tangen CM, Goodman P, Parsons JK, Thompson IM, Kristal AR.	Am J Epidemiol. 2012 Jul 15;176(2):156-63. doi: 10.1093/aje/kwr524. Epub 2012 Jun 28.	Schenk JM	Am J Epidemiol	2012	41095	PMC3493197		10.1093/aje/kwr524
cancer	nsaids		24612661	Validation and reliability testing of the EORTC QLQ-NMIBC24 questionnaire module to assess patient-reported outcomes in non-muscle-invasive bladder cancer	Blazeby JM, Hall E, Aaronson NK, Lloyd L, Waters R, Kelly JD, Fayers P.	Eur Urol. 2014 Dec;66(6):1148-56. doi: 10.1016/j.eururo.2014.02.034. Epub 2014 Feb 25.	Blazeby JM	Eur Urol	2014	41710	PMC4410297		10.1016/j.eururo.2014.02.034
cancer	nsaids		19336559	Global DNA hypomethylation (LINE-1) in the normal colon and lifestyle characteristics and dietary and genetic factors	Figueiredo JC, Grau MV, Wallace K, Levine AJ, Shen L, Hamdan R, Chen X, Bresalier RS, McKeown-Eyssen G, Haile RW, Baron JA, Issa JP.	Cancer Epidemiol Biomarkers Prev. 2009 Apr;18(4):1041-9. doi: 10.1158/1055-9965.EPI-08-0926. Epub 2009 Mar 31.	Figueiredo JC	Cancer Epidemiol Biomarkers Prev	2009	39905	PMC2712652	NIHMS112791	10.1158/1055-9965.EPI-08-0926
cancer	nsaids		11841372	Topical treatment of actinic keratoses with 3.0% diclofenac in 2.5% hyaluronan gel	Rivers JK, Arlette J, Shear N, Guenther L, Carey W, Poulin Y.	Br J Dermatol. 2002 Jan;146(1):94-100. doi: 10.1046/j.1365-2133.2002.04561.x.	Rivers JK	Br J Dermatol	2002	37301			10.1046/j.1365-2133.2002.04561.x
outcomes	nsaids		16782912	Celecoxib versus placebo for men with prostate cancer and a rising serum prostate-specific antigen after radical prostatectomy and/or radiation therapy	Smith MR, Manola J, Kaufman DS, Oh WK, Bubley GJ, Kantoff PW.	J Clin Oncol. 2006 Jun 20;24(18):2723-8. doi: 10.1200/JCO.2005.03.7804.	Smith MR	J Clin Oncol	2006	38888			10.1200/JCO.2005.03.7804
english	nsaids		27459481	[Risk factors and prevention of postoperative pancreatitis after pancreatectomy]	Kriger AG, Akhtanin EA, Zemskov VM, Gorin DS, Smirnov AV, Berelavichus SV, Kozlova MN, Shishkina NS, Glotov AV.	Khirurgiia (Mosk). 2016;(7):4-10. doi: 10.17116/hirurgia201674-10.	Kriger AG	Khirurgiia (Mosk)	2016	42578			10.17116/hirurgia201674-10
prevention	nsaids		31401653	Folic acid supplementation and risk of colorectal neoplasia during long-term follow-up of a randomized clinical trial	Passarelli MN, Barry EL, Rees JR, Mott LA, Zhang D, Ahnen DJ, Bresalier RS, Haile RW, McKeown-Eyssen G, Snover DC, Cole BF, Baron JA.	Am J Clin Nutr. 2019 Oct 1;110(4):903-911. doi: 10.1093/ajcn/nqz160.	Passarelli MN	Am J Clin Nutr	2019	43689	PMC6766439		10.1093/ajcn/nqz160
1	nsaids		19020973	Celecoxib and exemestane versus placebo and exemestane in postmenopausal metastatic breast cancer patients: a double-blind phase III GINECO study	Falandry C, Debled M, Bachelot T, Delozier T, Crétin J, Romestaing P, Mille D, You B, Mauriac L, Pujade-Lauraine E, Freyer G.	Breast Cancer Res Treat. 2009 Aug;116(3):501-8. doi: 10.1007/s10549-008-0229-5. Epub 2008 Nov 20.	Falandry C	Breast Cancer Res Treat	2009	39773			10.1007/s10549-008-0229-5
cv drug	nsaids		16015596	Effect of docetaxel chemotherapy on the activity of a gonadotropin releasing hormone vaccine in patients with advanced prostate cancer	Triozzi PL, Bolger GB, Neidhart J, Rinehart JJ, Saleh M, Allen KO, Sellers S, Waddell MJ.	Prostate. 2005 Dec 1;65(4):316-21. doi: 10.1002/pros.20295.	Triozzi PL	Prostate	2005	38548			10.1002/pros.20295
cv drug	nsaids		21236344	Bone metabolism and quality-of-life of postmenopausal women with invasive breast cancer receiving neoadjuvant hormonal therapy: sub-analyses from celecoxib anti-aromatase neoadjuvant (CAAN) trial	Chow LW, Yip AY, Chu WP, Loo WT, Toi M.	J Steroid Biochem Mol Biol. 2011 May;125(1-2):112-9. doi: 10.1016/j.jsbmb.2010.12.018. Epub 2011 Jan 12.	Chow LW	J Steroid Biochem Mol Biol	2011	40561			10.1016/j.jsbmb.2010.12.018
cv drug	nsaids		18768511	MTHFR genotype and colorectal adenoma recurrence: data from a double-blind placebo-controlled clinical trial	Levine AJ, Wallace K, Tsang S, Haile RW, Saibil F, Ahnen D, Cole BF, Barry EL, Munroe DJ, Ali IU, Ueland P, Baron JA.	Cancer Epidemiol Biomarkers Prev. 2008 Sep;17(9):2409-15. doi: 10.1158/1055-9965.EPI-07-2670.	Levine AJ	Cancer Epidemiol Biomarkers Prev	2008	39696	PMC2692038	NIHMS90375	10.1158/1055-9965.EPI-07-2670
anti-tumor	nsaids		27258204	The effects of oral acetylsalicylic acid on blood fluidity and infusion speed in the cancer patients with PICC	Ma L, Xia C, Sun X, Zuo Y, Zhao L.	Clin Hemorheol Microcirc. 2017;65(1):11-22. doi: 10.3233/CH-162068.	Ma L	Clin Hemorheol Microcirc	2017	42525			10.3233/CH-162068
cancer	nsaids		16188370	The cyclooxygenase-2 inhibitor rofecoxib (Vioxx) in the treatment of cervical dysplasia grade II-III A phase II trial	Hefler LA, Grimm C, Speiser P, Sliutz G, Reinthaller A.	Eur J Obstet Gynecol Reprod Biol. 2006 Apr 1;125(2):251-4. doi: 10.1016/j.ejogrb.2005.08.019. Epub 2005 Sep 26.	Hefler LA	Eur J Obstet Gynecol Reprod Biol	2006	38624			10.1016/j.ejogrb.2005.08.019
anti-tumor	nsaids		11550161	Benzydamine HCl for prophylaxis of radiation-induced oral mucositis: results from a multicenter, randomized, double-blind, placebo-controlled clinical trial	Epstein JB, Silverman S Jr, Paggiarino DA, Crockett S, Schubert MM, Senzer NN, Lockhart PB, Gallagher MJ, Peterson DE, Leveque FG.	Cancer. 2001 Aug 15;92(4):875-85. doi: 10.1002/1097-0142(20010815)92:4<875::aid-cncr1396>3.0.co;2-1.	Epstein JB	Cancer	2001	37145			10.1002/1097-0142(20010815)92:4<875::aid-cncr1396>3.0.co;2-1
cancer	nsaids		7661746	Body mass index. An independent predictor of cataract	Glynn RJ, Christen WG, Manson JE, Bernheimer J, Hennekens CH.	Arch Ophthalmol. 1995 Sep;113(9):1131-7. doi: 10.1001/archopht.1995.01100090057023.	Glynn RJ	Arch Ophthalmol	1995	34943			10.1001/archopht.1995.01100090057023
anti-tumor	nsaids		19692186	Aspirin-associated iron loss as an anticancer mechanism	Mascitelli L, Pezzetta F, Sullivan JL.	Med Hypotheses. 2010 Jan;74(1):78-80. doi: 10.1016/j.mehy.2009.07.047. Epub 2009 Aug 18.	Mascitelli L	Med Hypotheses	2010	40046			10.1016/j.mehy.2009.07.047
prevention	nsaids		28218420	Plasma lipoxin A(4) and resolvin D1 are not associated with reduced adenoma risk in a randomized trial of aspirin to prevent colon adenomas	Fedirko V, McKeown-Eyssen G, Serhan CN, Barry EL, Sandler RS, Figueiredo JC, Ahnen DJ, Bresalier RS, Robertson DJ, Anderson CW, Baron JA.	Mol Carcinog. 2017 Aug;56(8):1977-1983. doi: 10.1002/mc.22629. Epub 2017 Mar 6.	Fedirko V	Mol Carcinog	2017	42787	PMC5496792	NIHMS853941	10.1002/mc.22629
cv drug	nsaids		34565001	Application effect of dexmedetomidine combined with flurbiprofen axetil and flurbiprofen axetil monotherapy in radical operation of lung cancer and evaluation of the immune function	Zong S, Du J, Chen Y, Tao H.	J BUON. 2021 Jul-Aug;26(4):1432-1439.	Zong S	J BUON	2021	44465
cancer	nsaids		21385192	Randomised clinical trial: twice daily esomeprazole 40 mg vs. pantoprazole 40 mg in Barrett's oesophagus for 1 year	de Bortoli N, Martinucci I, Piaggi P, Maltinti S, Bianchi G, Ciancia E, Gambaccini D, Lenzi F, Costa F, Leonardi G, Ricchiuti A, Mumolo MG, Bellini M, Blandizzi C, Marchi S.	Aliment Pharmacol Ther. 2011 May;33(9):1019-27. doi: 10.1111/j.1365-2036.2011.04616.x. Epub 2011 Mar 8.	de Bortoli N	Aliment Pharmacol Ther	2011	40612			10.1111/j.1365-2036.2011.04616.x
cancer	nsaids		24152688	Statin therapy worsens insulin sensitivity in women with polycystic ovary syndrome (PCOS): a prospective, randomized, double-blind, placebo-controlled study	Puurunen J, Piltonen T, Puukka K, Ruokonen A, Savolainen MJ, Bloigu R, Morin-Papunen L, Tapanainen JS.	J Clin Endocrinol Metab. 2013 Dec;98(12):4798-807. doi: 10.1210/jc.2013-2674. Epub 2013 Oct 23.	Puurunen J	J Clin Endocrinol Metab	2013	41572			10.1210/jc.2013-2674
cancer	nsaids		23246078	Long-term safety study of infliximab in moderate-to-severe chronic obstructive pulmonary disease	Rennard SI, Flavin SK, Agarwal PK, Lo KH, Barnathan ES.	Respir Med. 2013 Mar;107(3):424-32. doi: 10.1016/j.rmed.2012.11.008. Epub 2012 Dec 14.	Rennard SI	Respir Med	2013	41262			10.1016/j.rmed.2012.11.008
anti-tumor	nsaids		21999406	Combined perianal-intrarectal (PI) lidocaine-prilocaine (LP) cream and lidocaine-ketorolac gel provide better pain relief than combined PI LP cream and periprostatic nerve block during transrectal prostate biopsy	Cormio L, Pagliarulo V, Lorusso F, Selvaggio O, Perrone A, Sanguedolce F, Bufo P, Carrieri G.	BJU Int. 2012 Jun;109(12):1776-80. doi: 10.1111/j.1464-410X.2011.10622.x. Epub 2011 Oct 14.	Cormio L	BJU Int	2012	40834			10.1111/j.1464-410X.2011.10622.x
anti-tumor	nsaids		17805582	Adjunct dipyrone in association with oral morphine for cancer-related pain: the sooner the better	Duarte Souza JF, Lajolo PP, Pinczowski H, Del Giglio A.	Support Care Cancer. 2007 Nov;15(11):1319-1323. doi: 10.1007/s00520-007-0327-7. Epub 2007 Sep 6.	Duarte Souza JF	Support Care Cancer	2007	39332			10.1007/s00520-007-0327-7
prevention	nsaids		20841390	Baseline plasma total homocysteine and adenoma recurrence: results from a double blind randomized clinical trial of aspirin and folate supplementation	Levine AJ, Grau MV, Mott LA, Ueland PM, Baron JA.	Cancer Epidemiol Biomarkers Prev. 2010 Oct;19(10):2541-8. doi: 10.1158/1055-9965.EPI-10-0536. Epub 2010 Sep 14.	Levine AJ	Cancer Epidemiol Biomarkers Prev	2010	40437	PMC2952048	NIHMS231481	10.1158/1055-9965.EPI-10-0536
anti-tumor	nsaids		28484877	Combined application of diclofenac and celecoxib with an opioid yields superior efficacy in metastatic bone cancer pain: a randomized controlled trial	Liu Z, Xu Y, Liu ZL, Tian YZ, Shen XH.	Int J Clin Oncol. 2017 Oct;22(5):980-985. doi: 10.1007/s10147-017-1133-y. Epub 2017 May 8.	Liu Z	Int J Clin Oncol	2017	42865			10.1007/s10147-017-1133-y
anti-tumor	nsaids		20192935	Transrectal ultrasound-guided prostate biopsy, periprostatic local anesthesia and pain tolerance	Hiros M, Selimovic M, Spahovic H, Sadovic S, Spuzic-Celic E.	Bosn J Basic Med Sci. 2010 Feb;10(1):68-72. doi: 10.17305/bjbms.2010.2740.	Hiros M	Bosn J Basic Med Sci	2010	40240			10.17305/bjbms.2010.2740
cancer	nsaids		18949779	Comparison of outcome measures from a trial of mycophenolate mofetil in myasthenia gravis	Wolfe GI, Barohn RJ, Sanders DB, McDermott MP.	Muscle Nerve. 2008 Nov;38(5):1429-1433. doi: 10.1002/mus.21142.	Wolfe GI	Muscle Nerve	2008	39746			10.1002/mus.21142
anti-tumor	nsaids		28528242	Efficacy and safety of celecoxib monotherapy for mild to moderate depression in patients with colorectal cancer: A randomized double-blind, placebo controlled trial	Alamdarsaravi M, Ghajar A, Noorbala AA, Arbabi M, Emami A, Shahei F, Mirzania M, Jafarinia M, Afarideh M, Akhondzadeh S.	Psychiatry Res. 2017 Sep;255:59-65. doi: 10.1016/j.psychres.2017.05.029. Epub 2017 May 17.	Alamdarsaravi M	Psychiatry Res	2017	42877			10.1016/j.psychres.2017.05.029
anti-tumor	nsaids		25987072	Effects of preemptive analgesia with parecoxib sodium on haemodynamics and plasma stress hormones in surgical patients with thyroid carcinoma	Wang LD, Gao X, Li JY, Yu HY, Su HW, Liu LZ, Qi J.	Asian Pac J Cancer Prev. 2015;16(9):3977-80. doi: 10.7314/apjcp.2015.16.9.3977.	Wang LD	Asian Pac J Cancer Prev	2015	42144			10.7314/apjcp.2015.16.9.3977
anti-tumor	nsaids		17615567	Results of a pilot study of the effects of celecoxib on cancer cachexia in patients with cancer of the head, neck, and gastrointestinal tract	Lai V, George J, Richey L, Kim HJ, Cannon T, Shores C, Couch M.	Head Neck. 2008 Jan;30(1):67-74. doi: 10.1002/hed.20662.	Lai V	Head Neck	2008	39270			10.1002/hed.20662
cancer	nsaids		28063909	Periprocedural outcomes comparing fibroid embolization and focused ultrasound: a randomized controlled trial and comprehensive cohort analysis	Barnard EP, AbdElmagied AM, Vaughan LE, Weaver AL, Laughlin-Tommaso SK, Hesley GK, Woodrum DA, Jacoby VL, Kohi MP, Price TM, Nieves A, Miller MJ, Borah BJ, Gorny KR, Leppert PC, Peterson LG, Stewart EA.	Am J Obstet Gynecol. 2017 May;216(5):500.e1-500.e11. doi: 10.1016/j.ajog.2016.12.177. Epub 2017 Jan 5.	Barnard EP	Am J Obstet Gynecol	2017	42744	PMC5420482	NIHMS840788	10.1016/j.ajog.2016.12.177
anti-tumor	nsaids		8646953	Tissue prostaglandin levels in familial adenomatous polyposis patients treated with sulindac	Nugent KP, Spigelman AD, Phillips RK.	Dis Colon Rectum. 1996 Jun;39(6):659-62. doi: 10.1007/BF02056946.	Nugent KP	Dis Colon Rectum	1996	35217			10.1007/BF02056946
anti-tumor	nsaids		2254714	A randomized trial of the effect of three non-steroid anti-inflammatory agents in ameliorating cancer-induced fever	Tsavaris N, Zinelis A, Karabelis A, Beldecos D, Bacojanis C, Milonacis N, Karvounis N, Kosmidis P.	J Intern Med. 1990 Nov;228(5):451-5. doi: 10.1111/j.1365-2796.1990.tb00262.x.	Tsavaris N	J Intern Med	1990	33178			10.1111/j.1365-2796.1990.tb00262.x
outcomes	nsaids		16507398	Serum lipid profiles in patients receiving endocrine treatment for breast cancer--the results from the Celecoxib Anti-Aromatase Neoadjuvant (CAAN) Trial	Chow LW, Cheng CW, Wong JL, Toi M.	Biomed Pharmacother. 2005 Oct;59 Suppl 2:S302-5. doi: 10.1016/s0753-3322(05)80051-4.	Chow LW	Biomed Pharmacother	2005	38778			10.1016/s0753-3322(05)80051-4
anti-tumor	nsaids		31627177	Minocycline Reduces Chemoradiation-Related Symptom Burden in Patients with Non-Small Cell Lung Cancer: A Phase 2 Randomized Trial	Wang XS, Shi Q, Mendoza T, Lin S, Chang JY, Bokhari RH, Lin HK, Garcia-Gonzalez A, Kamal M, Cleeland CS, Liao Z.	Int J Radiat Oncol Biol Phys. 2020 Jan 1;106(1):100-107. doi: 10.1016/j.ijrobp.2019.10.010. Epub 2019 Oct 15.	Wang XS	Int J Radiat Oncol Biol Phys	2020	43757	PMC7043289	NIHMS1545500	10.1016/j.ijrobp.2019.10.010
prevention	nsaids		26503631	Spectral biomarkers for chemoprevention of colonic neoplasia: a placebo-controlled double-blinded trial with aspirin	Roy HK, Turzhitsky V, Wali R, Radosevich AJ, Jovanovic B, Della'Zanna G, Umar A, Rubin DT, Goldberg MJ, Bianchi L, De La Cruz M, Bogojevic A, Helenowski IB, Rodriguez L, Chatterton R, Skripkauskas S, Page K, Weber CR, Huang X, Richmond E, Bergan RC, Backman V.	Gut. 2017 Feb;66(2):285-292. doi: 10.1136/gutjnl-2015-309996. Epub 2015 Oct 26.	Roy HK	Gut	2017	42305	PMC5108693	NIHMS739798	10.1136/gutjnl-2015-309996
protocol	nsaids		16448552	A phase 1-2, prospective, double blind, randomized study of the safety and efficacy of Sulfasalazine for the treatment of progressing malignant gliomas: study protocol of [ISRCTN45828668]	Robe PA, Martin D, Albert A, Deprez M, Chariot A, Bours V.	BMC Cancer. 2006 Jan 31;6:29. doi: 10.1186/1471-2407-6-29.	Robe PA	BMC Cancer	2006	38750	PMC1368982		10.1186/1471-2407-6-29
protocol	nsaids		29402752	Aspirin versus placebo in stage III or high-risk stage II colon cancer with PIK3CA mutation: A French randomised double-blind phase III trial (PRODIGE 50-ASPIK)	Michel P, Boige V, Andre T, Aparicio T, Bachet JB, Dahan L, Guimbaud R, Lepage C, Manfredi S, Tougeron D, Taieb J, Selves J, Le Malicot K, Di Fiore F, Maillard E.	Dig Liver Dis. 2018 Mar;50(3):305-307. doi: 10.1016/j.dld.2017.12.023. Epub 2017 Dec 30.	Michel P	Dig Liver Dis	2018	43138			10.1016/j.dld.2017.12.023
anti-tumor	nsaids		30761565	Oral administration of nanomicelle curcumin in the prevention of radiotherapy-induced mucositis in head and neck cancers	Delavarian Z, Pakfetrat A, Ghazi A, Jaafari MR, Homaei Shandiz F, Dalirsani Z, Mohammadpour AH, Rahimi HR.	Spec Care Dentist. 2019 Mar;39(2):166-172. doi: 10.1111/scd.12358. Epub 2019 Feb 14.	Delavarian Z	Spec Care Dentist	2019	43511			10.1111/scd.12358
prevention	nsaids		14762779	Prostanoids, ornithine decarboxylase, and polyamines in primary chemoprevention of familial adenomatous polyposis	Giardiello FM, Casero RA Jr, Hamilton SR, Hylind LM, Trimbath JD, Geiman DE, Judge KR, Hubbard W, Offerhaus GJ, Yang VW.	Gastroenterology. 2004 Feb;126(2):425-31. doi: 10.1053/j.gastro.2003.11.013.	Giardiello FM	Gastroenterology	2004	38023	PMC2225536	NIHMS38268	10.1053/j.gastro.2003.11.013
prevention	nsaids		3900975	A randomized trial of aspirin and beta-carotene among U.S. physicians	Hennekens CH, Eberlein K.	Prev Med. 1985 Mar;14(2):165-8. doi: 10.1016/0091-7435(85)90031-3.	Hennekens CH	Prev Med	1985	31107			10.1016/0091-7435(85)90031-3
cancer	nsaids		26076989	Chocolate Consumption and Risk of Atrial Fibrillation (from the Physicians' Health Study)	Khawaja O, Petrone AB, Kanjwal Y, Gaziano JM, Djoussé L.	Am J Cardiol. 2015 Aug 15;116(4):563-6. doi: 10.1016/j.amjcard.2015.05.009. Epub 2015 May 21.	Khawaja O	Am J Cardiol	2015	42172	PMC4522217	NIHMS700402	10.1016/j.amjcard.2015.05.009
english	nsaids		16681880	[Clinical management of adenomatous polyposis in patients with hereditary non-polyposis colorectal cancer and familial adenomatous polyposis]	Sheng JQ, Li SR, Yang XY, Zhang YH, Su H, Yu DL, Yan W, Geng HG.	Zhonghua Yi Xue Za Zhi. 2006 Feb 28;86(8):526-9.	Sheng JQ	Zhonghua Yi Xue Za Zhi	2006	38847
english	nsaids		19024521	[Celecoxib induces apoptosis and inhibits angiogenesis in gastric cancer]	Ran JT, Zhou YN, Tang CW, Lu JR, Wu J, Lu H, Yang GD.	Zhonghua Zhong Liu Za Zhi. 2008 Jun;30(6):448-51.	Ran JT	Zhonghua Zhong Liu Za Zhi	2008	39778
randomized	nsaids		17684125	Variants in the alpha-Methylacyl-CoA racemase gene and the association with advanced distal colorectal adenoma	Daugherty SE, Platz EA, Shugart YY, Fallin MD, Isaacs WB, Chatterjee N, Welch R, Huang WY, Hayes RB.	Cancer Epidemiol Biomarkers Prev. 2007 Aug;16(8):1536-42. doi: 10.1158/1055-9965.EPI-07-0117.	Daugherty SE	Cancer Epidemiol Biomarkers Prev	2007	39303			10.1158/1055-9965.EPI-07-0117
anti-tumor	nsaids		6963332	Adjuvant antiplatelet therapy with aspirin in colo-rectal cancer	Lipton A, Scialla S, Harvey H, Dixon R, Gordon R, Hamilton R, Ramsey H, Weltz M, Heckard R, White D.	J Med. 1982;13(5-6):419-29.	Lipton A	J Med	1982	29952
cv drug	nsaids		10673700	A randomized placebo-controlled trial of lisofylline in HLA-identical, sibling-donor, allogeneic bone marrow transplant recipients. The Lisofylline Marrow Transplant Study Group	List AF, Maziarz R, Stiff P, Jansen J, Liesveld J, Andrews F, Schuster M, Wolff S, Litzow M, Karanes C, Dahlberg S, Kirkhart B, Bianco JA, Singer JW.	Bone Marrow Transplant. 2000 Feb;25(3):283-91. doi: 10.1038/sj.bmt.1702114.	List AF	Bone Marrow Transplant	2000	36572			10.1038/sj.bmt.1702114
prevention	nsaids		25792707	An international randomised trial of celecoxib versus celecoxib plus difluoromethylornithine in patients with familial adenomatous polyposis	Lynch PM, Burke CA, Phillips R, Morris JS, Slack R, Wang X, Liu J, Patterson S, Sinicrope FA, Rodriguez-Bigas MA, Half E, Bulow S, Latchford A, Clark S, Ross WA, Malone B, Hasson H, Richmond E, Hawk E.	Gut. 2016 Feb;65(2):286-95. doi: 10.1136/gutjnl-2014-307235. Epub 2015 Mar 19.	Lynch PM	Gut	2016	42084			10.1136/gutjnl-2014-307235
cancer	nsaids		16000354	Hydroxyurea compared with anagrelide in high-risk essential thrombocythemia	Harrison CN, Campbell PJ, Buck G, Wheatley K, East CL, Bareford D, Wilkins BS, van der Walt JD, Reilly JT, Grigg AP, Revell P, Woodcock BE, Green AR; United Kingdom Medical Research Council Primary Thrombocythemia 1 Study.	N Engl J Med. 2005 Jul 7;353(1):33-45. doi: 10.1056/NEJMoa043800.	Harrison CN	N Engl J Med	2005	38541			10.1056/NEJMoa043800
cancer	nsaids		10920060	Alcohol consumption and risk of coronary heart disease by diabetes status	Ajani UA, Gaziano JM, Lotufo PA, Liu S, Hennekens CH, Buring JE, Manson JE.	Circulation. 2000 Aug 1;102(5):500-5. doi: 10.1161/01.cir.102.5.500.	Ajani UA	Circulation	2000	36740			10.1161/01.cir.102.5.500
prevention	nsaids		19138933	Aberrant crypt foci in the adenoma prevention with celecoxib trial	Cho NL, Redston M, Zauber AG, Carothers AM, Hornick J, Wilton A, Sontag S, Nishioka N, Giardiello FM, Saltzman JR, Gostout C, Eagle CJ, Hawk ET, Bertagnolli MM.	Cancer Prev Res (Phila). 2008 Jun;1(1):21-31. doi: 10.1158/1940-6207.CAPR-07-0011. Epub 2008 Apr 14.	Cho NL	Cancer Prev Res (Phila)	2008	39827			10.1158/1940-6207.CAPR-07-0011
anti-tumor	nsaids		36111391	Daratumumab plus lenalidomide, bortezomib and dexamethasone in newly diagnosed multiple myeloma: Analysis of vascular thrombotic events in the GRIFFIN study	Sborov DW, Baljevic M, Reeves B, Laubach J, Efebera YA, Rodriguez C, Costa LJ, Chari A, Silbermann R, Holstein SA, Anderson LD Jr, Kaufman JL, Shah N, Pei H, Patel S, Cortoos A, Bartlett JB, Vermeulen J, Lin TS, Voorhees PM, Richardson PG.	Br J Haematol. 2022 Nov;199(3):355-365. doi: 10.1111/bjh.18432. Epub 2022 Sep 16.	Sborov DW	Br J Haematol	2022	44820			10.1111/bjh.18432
cv drug	nsaids		29491076	COX2/PTGS2 Expression Is Predictive of Response to Neoadjuvant Celecoxib in HER2-negative Breast Cancer Patients	DE Cremoux P, Hamy AS, Lehmann-Che J, Scott V, Sigal B, Mathieu MC, Bertheau P, Guinebretière JM, Pierga JY, Giacchetti S, Brain E, Marty M, Asselain B, Spyratos F, Bièche I.	Anticancer Res. 2018 Mar;38(3):1485-1490. doi: 10.21873/anticanres.12375.	DE Cremoux P	Anticancer Res	2018	43161			10.21873/anticanres.12375
protocol	nsaids		31790151	Efficacy of aspirin for stage III colorectal cancer: a randomized double-blind placebo-controlled trial (JCOG1503C, EPISODE-III trial)	Miyamoto K, Takashima A, Mizusawa J, Sato Y, Shimada Y, Katayama H, Nakamura K, Shibata T, Fukuda H, Shida D, Kanemitsu Y, Hamaguchi T; Colorectal Cancer Study Group of the Japan Clinical Oncology Group.	Jpn J Clin Oncol. 2019 Oct 1;49(10):985-990. doi: 10.1093/jjco/hyz106.	Miyamoto K	Jpn J Clin Oncol	2019	43802			10.1093/jjco/hyz106
secondary	nsaids		22933426	The association between NSAID use and colorectal cancer mortality: results from the women's health initiative	Coghill AE, Phipps AI, Bavry AA, Wactawski-Wende J, Lane DS, LaCroix A, Newcomb PA.	Cancer Epidemiol Biomarkers Prev. 2012 Nov;21(11):1966-73. doi: 10.1158/1055-9965.EPI-12-0672. Epub 2012 Aug 29.	Coghill AE	Cancer Epidemiol Biomarkers Prev	2012	41152	PMC3493711	NIHMS403756	10.1158/1055-9965.EPI-12-0672
anti-tumor	nsaids		15818486	A validation study of the WHO analgesic ladder: a two-step vs three-step strategy	Maltoni M, Scarpi E, Modonesi C, Passardi A, Calpona S, Turriziani A, Speranza R, Tassinari D, Magnani P, Saccani D, Montanari L, Roudnas B, Amadori D, Fabbri L, Nanni O, Raulli P, Poggi B, Fochessati F, Giannunzio D, Barbagallo ML, Minnotti V, Betti M, Giordani S, Piazza E, Scapaticci R, Ferrario S.	Support Care Cancer. 2005 Nov;13(11):888-94. doi: 10.1007/s00520-005-0807-6. Epub 2005 Apr 8.	Maltoni M	Support Care Cancer	2005	38451			10.1007/s00520-005-0807-6
anti-tumor	nsaids		9501815	Prospective randomized double-blind trial of neurolytic coeliac plexus block in patients with pancreatic cancer	Polati E, Finco G, Gottin L, Bassi C, Pederzoli P, Ischia S.	Br J Surg. 1998 Feb;85(2):199-201. doi: 10.1046/j.1365-2168.1998.00563.x.	Polati E	Br J Surg	1998	35875			10.1046/j.1365-2168.1998.00563.x
cancer	nsaids		15519794	Efficacy of orgotein in prevention of late side effects of pelvic irradiation: a randomized study	Esco R, Valencia J, Coronel P, Carceller JA, Gimeno M, Bascón N.	Int J Radiat Oncol Biol Phys. 2004 Nov 15;60(4):1211-9. doi: 10.1016/j.ijrobp.2004.04.038.	Esco R	Int J Radiat Oncol Biol Phys	2004	38294			10.1016/j.ijrobp.2004.04.038
cancer	nsaids		26511068	Risk of major bleeding in patients with venous thromboembolism treated with rivaroxaban or with heparin and vitamin K antagonists	Di Nisio M, Ageno W, Rutjes AW, Pap AF, Büller HR.	Thromb Haemost. 2016 Jan;115(2):424-32. doi: 10.1160/TH15-06-0474. Epub 2015 Oct 29.	Di Nisio M	Thromb Haemost	2016	42307			10.1160/TH15-06-0474
anti-tumor	nsaids		16601430	Phase III study of pentosanpolysulfate (PPS) in treatment of gastrointestinal tract sequelae of radiotherapy	Pilepich MV, Paulus R, St Clair W, Brasacchio RA, Rostock R, Miller RC.	Am J Clin Oncol. 2006 Apr;29(2):132-7. doi: 10.1097/01.coc.0000203758.77490.fd.	Pilepich MV	Am J Clin Oncol	2006	38815			10.1097/01.coc.0000203758.77490.fd
prevention	nsaids		23919274	Ursodeoxycholic acid counteracts celecoxib in reduction of duodenal polyps in patients with familial adenomatous polyposis: a multicentre, randomized controlled trial	van Heumen BW, Roelofs HM, Vink-Börger ME, Dekker E, Mathus-Vliegen EM, Dees J, Koornstra JJ, Langers AM, Nagtegaal ID, Kampman E, Peters WH, Nagengast FM.	Orphanet J Rare Dis. 2013 Aug 6;8:118. doi: 10.1186/1750-1172-8-118.	van Heumen BW	Orphanet J Rare Dis	2013	41494	PMC3750541		10.1186/1750-1172-8-118
cancer	nsaids		28775061	Association of High-Density Lipoprotein-Cholesterol Versus Apolipoprotein A-I With Risk of Coronary Heart Disease: The European Prospective Investigation Into Cancer-Norfolk Prospective Population Study, the Atherosclerosis Risk in Communities Study, and the Women's Health Study	van Capelleveen JC, Bochem AE, Boekholdt SM, Mora S, Hoogeveen RC, Ballantyne CM, Ridker PM, Sun W, Barter PJ, Tall AR, Zwinderman AH, Kastelein JJP, Wareham NJ, Khaw KT, Hovingh GK.	J Am Heart Assoc. 2017 Aug 3;6(8):e006636. doi: 10.1161/JAHA.117.006636.	van Capelleveen JC	J Am Heart Assoc	2017	42952	PMC5586475		10.1161/JAHA.117.006636
anti-tumor	nsaids		17646509	The prolonged postoperative analgesic effect when dexamethasone is added to a nonsteroidal antiinflammatory drug (rofecoxib) before breast surgery	Hval K, Thagaard KS, Schlichting E, Raeder J.	Anesth Analg. 2007 Aug;105(2):481-6. doi: 10.1213/01.ane.0000267261.61444.69.	Hval K	Anesth Analg	2007	39288			10.1213/01.ane.0000267261.61444.69
anti-tumor	nsaids		15999118	Effect of short-term finasteride therapy on peroperative bleeding in patients who were candidates for transurethral resection of the prostate (TUR-P): a randomized controlled study	Ozdal OL, Ozden C, Benli K, Gökkaya S, Bulut S, Memiş A.	Prostate Cancer Prostatic Dis. 2005;8(3):215-8. doi: 10.1038/sj.pcan.4500818.	Ozdal OL	Prostate Cancer Prostatic Dis	2005	38540			10.1038/sj.pcan.4500818
outcomes	nsaids		18279940	Etoricoxib and intermittent androgen deprivation therapy in patients with biochemical progression after radical prostatectomy	Di Silverio F, Sciarra A, Gentile V.	Urology. 2008 May;71(5):947-51. doi: 10.1016/j.urology.2007.09.033. Epub 2008 Feb 15.	Di Silverio F	Urology	2008	39497			10.1016/j.urology.2007.09.033
anti-tumor	nsaids		26801163	Effect of perioperative parecoxib sodium on postoperative pain control for transcatheter arterial chemoembolization for inoperable hepatocellular carcinoma: a prospective randomized trial	Lv N, Kong Y, Mu L, Pan T, Xie Q, Zhao M.	Eur Radiol. 2016 Oct;26(10):3492-9. doi: 10.1007/s00330-016-4207-8. Epub 2016 Jan 22.	Lv N	Eur Radiol	2016	42393			10.1007/s00330-016-4207-8
anti-tumor	nsaids		24755130	Flurbiprofen improves dysfunction of T-lymphocyte subsets and natural killer cells in cancer patients receiving post-operative morphine analgesia	Shen JC, Sun HL, Zhang MQ, Liu XY, Wang Z, Yang JJ.	Int J Clin Pharmacol Ther. 2014 Aug;52(8):669-75. doi: 10.5414/CP202027.	Shen JC	Int J Clin Pharmacol Ther	2014	41753			10.5414/CP202027
cancer	nsaids		30807853	A new look at low-dose aspirin: Co-administration with tamoxifen in ovulation induction in anovulatory PCOS women	Aref NK, Ahmed WAS, Ahmed MR, Sedik WF.	J Gynecol Obstet Hum Reprod. 2019 Oct;48(8):673-675. doi: 10.1016/j.jogoh.2019.02.004. Epub 2019 Feb 23.	Aref NK	J Gynecol Obstet Hum Reprod	2019	43523			10.1016/j.jogoh.2019.02.004
prevention	nsaids		17258718	Peptic ulcer and bleeding events associated with rofecoxib in a 3-year colorectal adenoma chemoprevention trial	Lanas A, Baron JA, Sandler RS, Horgan K, Bolognese J, Oxenius B, Quan H, Watson D, Cook TJ, Schoen R, Burke C, Loftus S, Niv Y, Ridell R, Morton D, Bresalier R.	Gastroenterology. 2007 Feb;132(2):490-7. doi: 10.1053/j.gastro.2006.11.012. Epub 2006 Nov 10.	Lanas A	Gastroenterology	2007	39112			10.1053/j.gastro.2006.11.012
randomized	nsaids		24874483	COX-2 expression is predictive for early relapse and aromatase inhibitor resistance in patients with ductal carcinoma in situ of the breast, and is a target for treatment	Generali D, Buffa FM, Deb S, Cummings M, Reid LE, Taylor M, Andreis D, Allevi G, Ferrero G, Byrne D, Martinotti M, Bottini A, Harris AL, Lakhani SR, Fox SB.	Br J Cancer. 2014 Jul 8;111(1):46-54. doi: 10.1038/bjc.2014.236. Epub 2014 May 29.	Generali D	Br J Cancer	2014	41790	PMC4090726		10.1038/bjc.2014.236
anti-tumor	nsaids		36038003	Design of a randomized, placebo-controlled, phase 2 study evaluating the safety and efficacy of tanezumab for treatment of schwannomatosis-related pain	Da JLW, Merker VL, Jordan JT, Ly KI, Muzikansky A, Parsons M, Wolters PL, Xu L, Styren S, Brown MT, Plotkin SR.	Contemp Clin Trials. 2022 Oct;121:106900. doi: 10.1016/j.cct.2022.106900. Epub 2022 Aug 26.	Da JLW	Contemp Clin Trials	2022	44802			10.1016/j.cct.2022.106900
cv drug	nsaids		15459914	Safety of video-assisted thyroidectomy versus conventional surgery	Lombardi CP, Raffaelli M, Princi P, Lulli P, Rossi ED, Fadda G, Bellantone R.	Head Neck. 2005 Jan;27(1):58-64. doi: 10.1002/hed.20118.	Lombardi CP	Head Neck	2005	38262			10.1002/hed.20118
prevention	nsaids		12010890	A randomised, double blind, placebo controlled study of celecoxib, a selective cyclooxygenase 2 inhibitor, on duodenal polyposis in familial adenomatous polyposis	Phillips RK, Wallace MH, Lynch PM, Hawk E, Gordon GB, Saunders BP, Wakabayashi N, Shen Y, Zimmerman S, Godio L, Rodrigues-Bigas M, Su LK, Sherman J, Kelloff G, Levin B, Steinbach G; FAP Study Group.	Gut. 2002 Jun;50(6):857-60. doi: 10.1136/gut.50.6.857.	Phillips RK	Gut	2002	37392	PMC1773237		10.1136/gut.50.6.857
anti-tumor	nsaids		30589043	Effect of preintravenous injection of parecoxib, combined with transversus abdominis plane block in strategy of enhanced recovery after radical resection of colorectal cancer	Zheng J, Feng Z, Zhu J.	J Cancer Res Ther. 2018;14(7):1583-1588. doi: 10.4103/jcrt.JCRT_215_18.	Zheng J	J Cancer Res Ther	2018	43462			10.4103/jcrt.JCRT_215_18
anti-tumor	nsaids		25413485	Comparing cold-air analgesia, systemically administered analgesia and scalp nerve blocks for pain management during photodynamic therapy for actinic keratosis of the scalp presenting as field cancerization: a randomized controlled trial	Klein A, Karrer S, Horner C, Werner A, Heinlin J, Zeman F, Koller M, Landthaler M, Szeimies RM, Gruber M, Graf B, Hansen E, Kerscher C.	Br J Dermatol. 2015 Jul;173(1):192-200. doi: 10.1111/bjd.13547. Epub 2015 May 12.	Klein A	Br J Dermatol	2015	41965			10.1111/bjd.13547
cancer	nsaids		18922570	Cardiovascular events associated with rofecoxib: final analysis of the APPROVe trial	Baron JA, Sandler RS, Bresalier RS, Lanas A, Morton DG, Riddell R, Iverson ER, Demets DL.	Lancet. 2008 Nov 15;372(9651):1756-64. doi: 10.1016/S0140-6736(08)61490-7. Epub 2008 Oct 14.	Baron JA	Lancet	2008	39738			10.1016/S0140-6736(08)61490-7
anti-tumor	nsaids		12712491	Preoperative and postoperative dextromethorphan provides sustained reduction in postoperative pain and patient-controlled epidural analgesia requirement: a randomized, placebo-controlled, double-blind study in lower-body bone malignancy-operated patients	Weinbroum AA, Bender B, Bickels J, Nirkin A, Marouani N, Chazam S, Meller I, Kollender Y.	Cancer. 2003 May 1;97(9):2334-40. doi: 10.1002/cncr.11330.	Weinbroum AA	Cancer	2003	37736			10.1002/cncr.11330
cancer	nsaids		28800765	Therapeutic effects of flurbiprofen axetil on mesenteric traction syndrome: randomized clinical trial	Takahashi H, Shida D, Tagawa K, Iwamoto R, Arita M, Arai H, Suzuki T.	BMC Surg. 2017 Aug 11;17(1):90. doi: 10.1186/s12893-017-0286-y.	Takahashi H	BMC Surg	2017	42960	PMC5553989		10.1186/s12893-017-0286-y
prevention	nsaids		11535875	APACC, a French prospective study on aspirin efficacy in reducing colorectal adenoma recurrence: design and baseline findings	Benamouzig R, Yoon H, Little J, Martin A, Couturier D, Deyra J, Coste T, Chaussade S; APACC Study Group. Association pour la Prevention par Aspirine du Cancer Colorectal.	Eur J Cancer Prev. 2001 Aug;10(4):327-35. doi: 10.1097/00008469-200108000-00006.	Benamouzig R	Eur J Cancer Prev	2001	37140			10.1097/00008469-200108000-00006
anti-tumor	nsaids		23748819	Comparison of three different treatment modalities in the management of cancer cachexia	Kanat O, Cubukcu E, Avci N, Budak F, Ercan I, Canhoroz M, Olmez F.	Tumori. 2013 Mar-Apr;99(2):229-33. doi: 10.1177/030089161309900218.	Kanat O	Tumori	2013	41436			10.1177/030089161309900218
outcomes	nsaids		20697803	Pre-surgical study of the biological effects of the selective cyclo-oxygenase-2 inhibitor celecoxib in patients with primary breast cancer	Martin LA, Davies GL, Weigel MT, Betambeau N, Hills MJ, Salter J, Walsh G, A'Hern R, Dowsett M.	Breast Cancer Res Treat. 2010 Oct;123(3):829-36. doi: 10.1007/s10549-010-1100-z. Epub 2010 Aug 10.	Martin LA	Breast Cancer Res Treat	2010	40401			10.1007/s10549-010-1100-z
secondary	nsaids		2268456	Biochemical markers of compliance in the Physicians' Health Study	Satterfield S, Greco PJ, Goldhaber SZ, Stampfer MJ, Swartz SL, Stein EA, Kaplan L, Hennekens CH.	Am J Prev Med. 1990 Sep-Oct;6(5):290-4.	Satterfield S	Am J Prev Med	1990	33117
anti-tumor	nsaids		26720026	Effect of Opioids vs NSAIDs and Larger vs Smaller Chest Tube Size on Pain Control and Pleurodesis Efficacy Among Patients With Malignant Pleural Effusion: The TIME1 Randomized Clinical Trial	Rahman NM, Pepperell J, Rehal S, Saba T, Tang A, Ali N, West A, Hettiarachchi G, Mukherjee D, Samuel J, Bentley A, Dowson L, Miles J, Ryan CF, Yoneda KY, Chauhan A, Corcoran JP, Psallidas I, Wrightson JM, Hallifax R, Davies HE, Lee YC, Dobson M, Hedley EL, Seaton D, Russell N, Chapman M, McFadyen BM, Shaw RA, Davies RJ, Maskell NA, Nunn AJ, Miller RF.	JAMA. 2015 Dec 22-29;314(24):2641-53. doi: 10.1001/jama.2015.16840.	Rahman NM	JAMA	2015	42370			10.1001/jama.2015.16840
anti-tumor	nsaids		30523381	Randomized phase II trial of the prophylactic use of celecoxib for the prevention of oxaliplatin-related peripheral vascular pain in Capeox (YCOG1205)	Suwa Y, Watanabe J, Ota M, Suzuki S, Suwa H, Watanabe K, Saito S, Nagamine K, Momiyama M, Ishibe A, Saigusa Y, Yamanaka T, Endo I.	Cancer Chemother Pharmacol. 2019 Mar;83(3):419-424. doi: 10.1007/s00280-018-3739-9. Epub 2018 Dec 6.	Suwa Y	Cancer Chemother Pharmacol	2019	43442			10.1007/s00280-018-3739-9
1	nsaids		21565487	Effect of celecoxib on survival in patients with advanced non-small cell lung cancer: a double blind randomised clinical phase III trial (CYCLUS study) by the Swedish Lung Cancer Study Group	Koch A, Bergman B, Holmberg E, Sederholm C, Ek L, Kosieradzki J, Lamberg K, Thaning L, Ydreborg SO, Sörenson S; Swedish Lung Cancer Study Group.	Eur J Cancer. 2011 Jul;47(10):1546-55. doi: 10.1016/j.ejca.2011.03.035. Epub 2011 May 10.	Koch A	Eur J Cancer	2011	40677			10.1016/j.ejca.2011.03.035
cancer	nsaids		9163613	Low-dose aspirin in polycythaemia vera: a pilot study. Gruppo Italiano Studio Policitemia (GISP)		Br J Haematol. 1997 May;97(2):453-6. doi: 10.1046/j.1365-2141.1997.362682.x.		Br J Haematol	1997	35551			10.1046/j.1365-2141.1997.362682.x
anti-tumor	nsaids		14980926	Dextromethorphan-associated epidural patient-controlled analgesia provides better pain- and analgesics-sparing effects than dextromethorphan-associated intravenous patient-controlled analgesia after bone-malignancy resection: a randomized, placebo-controlled, double-blinded study	Weinbroum AA, Bender B, Nirkin A, Chazan S, Meller I, Kollender Y.	Anesth Analg. 2004 Mar;98(3):714-22, table of contents. doi: 10.1213/01.ane.0000100151.56901.eb.	Weinbroum AA	Anesth Analg	2004	38043			10.1213/01.ane.0000100151.56901.eb
anti-tumor	nsaids		21113620	The effect of COX-2 inhibitor on capecitabine-induced hand-foot syndrome in patients with stage II/III colorectal cancer: a phase II randomized prospective study	Zhang RX, Wu XJ, Lu SX, Pan ZZ, Wan DS, Chen G.	J Cancer Res Clin Oncol. 2011 Jun;137(6):953-7. doi: 10.1007/s00432-010-0958-9. Epub 2010 Nov 27.	Zhang RX	J Cancer Res Clin Oncol	2011	40512			10.1007/s00432-010-0958-9
cv drug	nsaids		18843003	Colorectal adenomas in a randomized folate trial: the role of baseline dietary and circulating folate levels	Figueiredo JC, Levine AJ, Grau MV, Barry EL, Ueland PM, Ahnen DJ, Byers T, Bresalier RS, Summers RW, Bond J, McKeown-Eyssen GE, Sandler RS, Haile RW, Baron JA.	Cancer Epidemiol Biomarkers Prev. 2008 Oct;17(10):2625-31. doi: 10.1158/1055-9965.EPI-08-0382.	Figueiredo JC	Cancer Epidemiol Biomarkers Prev	2008	39731	PMC2597215	NIHMS64547	10.1158/1055-9965.EPI-08-0382
cv drug	nsaids		16467233	Low-fat dietary pattern and risk of colorectal cancer: the Women's Health Initiative Randomized Controlled Dietary Modification Trial	Beresford SA, Johnson KC, Ritenbaugh C, Lasser NL, Snetselaar LG, Black HR, Anderson GL, Assaf AR, Bassford T, Bowen D, Brunner RL, Brzyski RG, Caan B, Chlebowski RT, Gass M, Harrigan RC, Hays J, Heber D, Heiss G, Hendrix SL, Howard BV, Hsia J, Hubbell FA, Jackson RD, Kotchen JM, Kuller LH, LaCroix AZ, Lane DS, Langer RD, Lewis CE, Manson JE, Margolis KL, Mossavar-Rahmani Y, Ockene JK, Parker LM,…	JAMA. 2006 Feb 8;295(6):643-54. doi: 10.1001/jama.295.6.643.	Beresford SA	JAMA	2006	38758			10.1001/jama.295.6.643
anti-tumor	nsaids		12091067	A randomised controlled study on the use of anti-inflammatory drugs in patients with cancer pain on morphine therapy: effects on dose-escalation and a pharmacoeconomic analysis	Mercadante S, Fulfaro F, Casuccio A.	Eur J Cancer. 2002 Jul;38(10):1358-63. doi: 10.1016/s0959-8049(02)00102-8.	Mercadante S	Eur J Cancer	2002	37439			10.1016/s0959-8049(02)00102-8
cv drug	nsaids		11607883	Effectiveness of slow-release lanreotide in previously operated and untreated patients with GH-secreting pituitary macroadenoma	Cannavò S, Squadrito S, Curtò L, Almoto B, Trimarchi F.	Horm Metab Res. 2001 Oct;33(10):618-24. doi: 10.1055/s-2001-17910.	Cannavò S	Horm Metab Res	2001	37183			10.1055/s-2001-17910
cancer	nsaids		2689261	A placebo-controlled study on the efficacy of aspirin and doxycycline in preventing clogging of biliary endoprostheses	Smit JM, Out MM, Groen AK, Huibregtse K, Jansen PL, van Marle J, Tytgat GN.	Gastrointest Endosc. 1989 Nov-Dec;35(6):485-9. doi: 10.1016/s0016-5107(89)72895-9.	Smit JM	Gastrointest Endosc	1989	32813			10.1016/s0016-5107(89)72895-9
prevention	nsaids		1931143	Baseline characteristics of participants in the Physicians' Health Study: a randomized trial of aspirin and beta-carotene in U.S. physicians	Manson JE, Buring JE, Satterfield S, Hennekens CH.	Am J Prev Med. 1991 May-Jun;7(3):150-4.	Manson JE	Am J Prev Med	1991	33359
cv drug	nsaids		10977106	Effects of beta-carotene supplementation on cancer incidence by baseline characteristics in the Physicians' Health Study (United States)	Cook NR, Le IM, Manson JE, Buring JE, Hennekens CH.	Cancer Causes Control. 2000 Aug;11(7):617-26. doi: 10.1023/a:1008995430664.	Cook NR	Cancer Causes Control	2000	36777			10.1023/a:1008995430664
prevention	nsaids		11932472	Primary chemoprevention of familial adenomatous polyposis with sulindac	Giardiello FM, Yang VW, Hylind LM, Krush AJ, Petersen GM, Trimbath JD, Piantadosi S, Garrett E, Geiman DE, Hubbard W, Offerhaus GJ, Hamilton SR.	N Engl J Med. 2002 Apr 4;346(14):1054-9. doi: 10.1056/NEJMoa012015.	Giardiello FM	N Engl J Med	2002	37351	PMC2225537	NIHMS38261	10.1056/NEJMoa012015
cancer	nsaids		2860740	Persantine Aspirin Trial in cerebral ischemia. Part II: Endpoint results. The American-Canadian Co-Operative Study group		Stroke. 1985 May-Jun;16(3):406-15. doi: 10.1161/01.str.16.3.406.		Stroke	1985	31168			10.1161/01.str.16.3.406
prevention	nsaids		15713943	Cardiovascular events associated with rofecoxib in a colorectal adenoma chemoprevention trial	Bresalier RS, Sandler RS, Quan H, Bolognese JA, Oxenius B, Horgan K, Lines C, Riddell R, Morton D, Lanas A, Konstam MA, Baron JA; Adenomatous Polyp Prevention on Vioxx (APPROVe) Trial Investigators.	N Engl J Med. 2005 Mar 17;352(11):1092-102. doi: 10.1056/NEJMoa050493. Epub 2005 Feb 15.	Bresalier RS	N Engl J Med	2005	38400			10.1056/NEJMoa050493
cv drug	nsaids		10735891	Suramin therapy for patients with symptomatic hormone-refractory prostate cancer: results of a randomized phase III trial comparing suramin plus hydrocortisone to placebo plus hydrocortisone	Small EJ, Meyer M, Marshall ME, Reyno LM, Meyers FJ, Natale RB, Lenehan PF, Chen L, Slichenmyer WJ, Eisenberger M.	J Clin Oncol. 2000 Apr;18(7):1440-50. doi: 10.1200/JCO.2000.18.7.1440.	Small EJ	J Clin Oncol	2000	36614			10.1200/JCO.2000.18.7.1440
cv drug	nsaids		25578869	A prospective randomized phase II study comparing metronomic chemotherapy with chemotherapy (single agent cisplatin), in patients with metastatic, relapsed or inoperable squamous cell carcinoma of head and neck	Patil VM, Noronha V, Joshi A, Muddu VK, Dhumal S, Bhosale B, Arya S, Juvekar S, Banavali S, D'Cruz A, Bhattacharjee A, Prabhash K.	Oral Oncol. 2015 Mar;51(3):279-86. doi: 10.1016/j.oraloncology.2014.12.002. Epub 2015 Jan 8.	Patil VM	Oral Oncol	2015	42017			10.1016/j.oraloncology.2014.12.002
anti-tumor	nsaids		9620101	A double-blind study comparing two single-dose regimens of ketorolac with diclofenac in pain due to cancer	Minotti V, Betti M, Ciccarese G, Fumi G, Tonato M, Del Favero A.	Pharmacotherapy. 1998 May-Jun;18(3):504-8.	Minotti V	Pharmacotherapy	1998	35956
prevention	nsaids		10562579	Rectal epithelial apoptosis in familial adenomatous polyposis patients treated with sulindac	Keller JJ, Offerhaus GJ, Polak M, Goodman SN, Zahurak ML, Hylind LM, Hamilton SR, Giardiello FM.	Gut. 1999 Dec;45(6):822-8. doi: 10.1136/gut.45.6.822.	Keller JJ	Gut	1999	36488	PMC1727764		10.1136/gut.45.6.822
english	nsaids		19622294	[Short-term preoperative treatment of celecoxib, a selective cyclooxygenase-2 inhibitor, on E-cadherin expression in gastric carcinoma tissues]	Ran JT, Zhou YN, Tang CW, Li HH, Li XW, Lu H.	Ai Zheng. 2009 Apr;28(4):361-5.	Ran JT	Ai Zheng	2009	40017
anti-tumor	nsaids		22508813	Prevention of pegfilgrastim-induced bone pain: a phase III double-blind placebo-controlled randomized clinical trial of the university of rochester cancer center clinical community oncology program research base	Kirshner JJ, Heckler CE, Janelsins MC, Dakhil SR, Hopkins JO, Coles C, Morrow GR.	J Clin Oncol. 2012 Jun 1;30(16):1974-9. doi: 10.1200/JCO.2011.37.8364. Epub 2012 Apr 16.	Kirshner JJ	J Clin Oncol	2012	41017	PMC3383174		10.1200/JCO.2011.37.8364
randomized	nsaids		15050334	Isoprostane levels in the urine of patients with prostate cancer receiving radiotherapy are not elevated	Camphausen K, Ménard C, Sproull M, Goley E, Basu S, Coleman CN.	Int J Radiat Oncol Biol Phys. 2004 Apr 1;58(5):1536-9. doi: 10.1016/j.ijrobp.2003.09.011.	Camphausen K	Int J Radiat Oncol Biol Phys	2004	38077			10.1016/j.ijrobp.2003.09.011
anti-tumor	nsaids		9815721	Prospective randomized trial of lisofylline for the prevention of toxicities of high-dose interleukin 2 therapy in advanced renal cancer and malignant melanoma	Margolin K, Atkins M, Sparano J, Sosman J, Weiss G, Lotze M, Doroshow J, Mier J, O'Boyle K, Fisher R, Campbell E, Rubin J, Federighi D, Bursten S.	Clin Cancer Res. 1997 Apr;3(4):565-72.	Margolin K	Clin Cancer Res	1997	35521
anti-tumor	nsaids		29935909	A Randomized, Single-Blind Study Evaluating the Effect of a Bone Pain Education Video on Reported Bone Pain in Patients with Breast Cancer Receiving Chemotherapy and Pegfilgrastim	Guinigundo AS, Maxwell CL, Vanni L, Morrow PK, Reiner M, Shih A, Klippel Z, Blanchard E.	Pain Manag Nurs. 2018 Dec;19(6):693-706. doi: 10.1016/j.pmn.2018.04.002. Epub 2018 Jun 21.	Guinigundo AS	Pain Manag Nurs	2018	43276			10.1016/j.pmn.2018.04.002
1	nsaids		22689176	A randomized phase II study investigating the addition of the specific COX-2 inhibitor celecoxib to docetaxel plus carboplatin as first-line chemotherapy for stage IC to IV epithelial ovarian cancer, Fallopian tube or primary peritoneal carcinomas: the DoCaCel study	Reyners AKL, de Munck L, Erdkamp FLG, Smit WM, Hoekman K, Lalisang RI, de Graaf H, Wymenga ANM, Polee M, Hollema H, van Vugt MATM, Schaapveld M, Willemse PHB; DoCaCel Study Group.	Ann Oncol. 2012 Nov;23(11):2896-2902. doi: 10.1093/annonc/mds107. Epub 2012 Jun 11.	Reyners AKL	Ann Oncol	2012	41073			10.1093/annonc/mds107
anti-tumor	nsaids		12082657	Epoetin alfa for protection of metabolic and exercise capacity in cancer patients	Daneryd P.	Semin Oncol. 2002 Jun;29(3 Suppl 8):69-74. doi: 10.1053/sonc.2002.33537.	Daneryd P	Semin Oncol	2002	37433			10.1053/sonc.2002.33537
cancer	nsaids		25230733	Effects of combining low‑dose aspirin with a Chinese patent medicine on follicular blood flow and pregnancy outcome	Zhao Y, Du B, Jiang X, Ma M, Shi L, Zhang Q, Zhou L.	Mol Med Rep. 2014 Nov;10(5):2372-6. doi: 10.3892/mmr.2014.2570. Epub 2014 Sep 16.	Zhao Y	Mol Med Rep	2014	41901			10.3892/mmr.2014.2570
[truncated: 2,956 more rows]

## Sheet: all_no duplicates
include	search		PMID	Title	Authors	Citation	First Author	Journal/Book	Publication Year	Create Date	PMCID	NIHMS ID	DOI	New search
[truncated: 3,110 more rows]

[truncated: 2 more sheets: new studies, WOS]
